# Supplementary material for: Role of increased IGFBP2 in trophoblast cell proliferation and recurrent spontaneous abortion development: A pilot study
Source: Physiol Rep. 2024 Feb 5;12(3):e15939. doi: 10.14814/phy2.15939 (PMC10843903; doi:10.14814/phy2.15939)
Supplement: Supplementary file 2 — Tables S1–S3. [file PHY2-12-e15939-s001.zip]

Archive with 4 entries (4 files):
- PHYSREP-2023-10-413-s02.xls
- PHYSREP-2023-10-413-s03.pdf
- PHYSREP-2023-10-413-s04.xls
- Captions.docx
