# Supplementary material for: Role of increased IGFBP2 in trophoblast cell proliferation and recurrent spontaneous abortion development: A pilot study
Source: Physiol Rep. 2024 Feb 5;12(3):e15939. doi: 10.14814/phy2.15939 (PMC10843903; doi:10.14814/phy2.15939)
Supplement: Supplementary file 2 — Tables S1–S3. [file PHY2-12-e15939-s001.zip › PHYSREP-2023-10-413-s02.xls]

Accession	Description	Exp. q-value: Combined	Protein FDR Confidence: Combined	Sum PEP Score	Coverage [%]	# Peptides	# PSMs	# Unique Peptides	# AAs	MW [kDa]	calc. pI	Score Sequest HT: Sequest HT	# Peptides (by Search Engine): Sequest HT	# Razor Peptides	Found in Sample: Chenxq	Found in Sample: Yuanxr	Found in Sample: Wangw	Found in Sample: Zhanghd	Found in Sample: Lianl	Found in Sample: Wangy	Found in Sample: Luoyh	Found in Sample: Jinsh	# Protein Groups	Modifications	Chenxq	Yuanxr	Wangw	Zhanghd	Lianl	Wangy	Luoyh	Jinsh	Group_Case.average	Group_Control.average	Group_Case.vs.Group_Control.FC	pvalue
P04114	Apolipoprotein B-100 OS=Homo sapiens OX=9606 GN=APOB PE=1 SV=2	0	High	1740.124	46	206	7231	206	4563	515.3	7.05	11498.16	206	0	High	High	High	High	High	High	High	High	1		34.02473831	33.83689499	34.515625	34.6648674	34.09737396	33.91342926	34.13176727	33.47097397	20580106900.4501	16067051109.8484	1.28088886751816	0.200552565338112
P01024	Complement C3 OS=Homo sapiens OX=9606 GN=C3 PE=1 SV=2	0	High	1286.014	67	127	12585	127	1663	187	6.4	19635.23	127	0	High	High	High	High	High	High	High	High	1		36.15597153	36.05310059	35.78210449	36.14440155	35.8971138	35.80609512	35.86116409	35.98487473	70353080306.2071	63556117047.8876	1.10694428127505	0.172892329939936
P0C0L5	Complement C4-B OS=Homo sapiens OX=9606 GN=C4B PE=1 SV=2	0	High	712.566	46	75	4179	1	1744	192.6	7.27	7432.52	75	4	High	High	High	Not Found	High	High	High	High	1		29.94923782	30.1458416	30.38630867	29.2915287	29.31110954	29.69896126	29.70245743	29.747509	1032310050.18265	822254243.410275	1.25546332956724	0.247190958869734
A0A140TA29	C4a anaphylatoxin OS=Homo sapiens OX=9606 GN=C4B PE=1 SV=1	0	High	702.903	46	73	4117	0	1698	187.5	7.33	7342.14	73	0	Not Found	Not Found	Not Found	Not Found	Not Found	Not Found	Not Found	Not Found	1
A0A140TA32	C4a anaphylatoxin OS=Homo sapiens OX=9606 GN=C4A PE=1 SV=1	0	High	685.384	46	73	4083	0	1698	187.6	7.12	7256.34	73	0	Not Found	Not Found	Not Found	Not Found	Not Found	Not Found	Not Found	Not Found	1
P0C0L4	Complement C4-A OS=Homo sapiens OX=9606 GN=C4A PE=1 SV=2	0	High	674.014	46	75	4022	1	1744	192.7	7.08	7083.06	75	75	Peak Found	Peak Found	Peak Found	Peak Found	Not Found	High	Not Found	Not Found	1		34.13228226	34.08408737	34.48791122	33.8741951	33.8815918	33.99729156	34.05118179	34.11070633	18991291757.1888	17301677483.9652	1.09765609576236	0.3624458815551
P00450	Ceruloplasmin OS=Homo sapiens OX=9606 GN=CP PE=1 SV=1	0	High	661.936	47	51	2911	46	1065	122.1	5.72	5552.65	51	5	High	High	High	High	High	High	High	High	1		33.69150925	33.45186234	33.56480026	33.70973587	33.57123947	33.46445084	33.57999802	33.55992889	13060371920.4862	12523374486.5668	1.04287961160112	0.393571569267791
P00747	Plasminogen OS=Homo sapiens OX=9606 GN=PLG PE=1 SV=2	0	High	630.306	63	50	2910	50	810	90.5	7.24	4403.18	50	0	High	High	High	High	High	High	High	High	1		32.94061279	33.08410263	33.02696609	33.22444153	32.94171143	32.98100662	32.9687233	33.04874802	9010941833.6853	8501364917.58032	1.05994060025011	0.236161110076795
P08603	Complement factor H OS=Homo sapiens OX=9606 GN=CFH PE=1 SV=4	0	High	532.761	53	60	2717	31	1231	139	6.61	4341.86	60	32	High	High	High	High	High	High	High	High	1		32.528759	32.82619476	32.36861801	32.91912079	32.38652802	32.41967392	32.55277252	32.62145996	6789570367.27095	6053442234.34566	1.12160488271428	0.280273655745427
P02751	Fibronectin OS=Homo sapiens OX=9606 GN=FN1 PE=1 SV=5	0	High	532.28	34	63	853	57	2477	272.2	5.5	1524.71	63	6	High	High	High	High	High	High	High	High	1		31.87832069	31.2594986	30.07421303	28.98247147	28.81444168	31.80396843	30.26309395	29.6566658	1570553505.56455	1178694311.46832	1.33245192607071	0.661745493330136
B4E1Z4	C3/C5 convertase OS=Homo sapiens OX=9606 PE=1 SV=1	0	High	515.856	41	56	1898	34	1266	140.9	7.18	3044.51	56	22	High	High	High	High	High	High	High	High	1		33.61795425	33.78428268	33.0310936	33.82329559	33.42708206	33.43415833	33.56467819	33.29343796	12700414486.9001	11571357990.9543	1.09757337875368	0.50905604336056
P02768	Albumin OS=Homo sapiens OX=9606 GN=ALB PE=1 SV=2	0	High	475.7	67	48	3727	48	609	69.3	6.28	5787.35	48	0	High	High	High	High	High	High	High	High	1		34.77016068	34.7432785	34.60092926	34.54816818	35.20523834	34.93060303	35.10850906	34.99967194	27251831774.0039	35843826087.8239	0.760293605577483	0.00276599364927699
P01031	Complement C5 OS=Homo sapiens OX=9606 GN=C5 PE=1 SV=4	0	High	459.468	33	58	1275	58	1676	188.2	6.52	2031.19	58	0	High	High	High	High	High	High	High	High	1		31.73727036	31.80532074	31.70449448	31.88685608	31.61930847	31.93081284	31.99887085	31.88439178	3696429918.03317	3893298959.74194	0.949433875039018	0.44855949083386
P00734	Prothrombin OS=Homo sapiens OX=9606 GN=F2 PE=1 SV=2	0	High	454.951	58	35	2207	35	622	70	5.9	4596.95	35	0	High	High	High	High	High	High	High	High	1		32.60887909	32.49406815	32.6975441	32.5606308	32.50487137	32.4344368	32.47809982	32.61740112	6466242804.43159	6110749847.98998	1.05817501375196	0.208706794200928
P10643	Complement component C7 OS=Homo sapiens OX=9606 GN=C7 PE=1 SV=2	0	High	369.933	53	41	887	41	843	93.5	6.48	1525.03	41	0	High	High	High	High	High	High	High	High	1		30.51409531	30.38650131	30.95028496	30.17503929	30.61680984	31.2396698	30.32680511	31.06199646	1525336306.53438	1884220033.72816	0.809531943844326	0.293122087031207
D6RF35	Gc-globulin OS=Homo sapiens OX=9606 GN=GC PE=1 SV=1	0	High	365.275	58	31	4042	31	476	53	5.52	7759.47	31	0	High	High	High	High	High	High	High	High	1		33.72100449	33.89078522	33.81005859	33.45801163	33.57316589	33.27404785	33.53107834	33.76398468	14148842508.9197	12451229780.4044	1.1363409685995	0.229376478119613
P06727	Apolipoprotein A-IV OS=Homo sapiens OX=9606 GN=APOA4 PE=1 SV=4	0	High	361.736	75	37	2904	37	396	45.3	5.38	4992.86	37	0	High	High	High	High	High	High	High	High	1		32.94350433	33.29639816	33.29430771	32.77246094	33.33322525	32.83952713	33.16815567	33.25634384	9058768471.74272	9526591440.66514	0.950892932499921	0.684360395073642
P01023	Alpha-2-macroglobulin OS=Homo sapiens OX=9606 GN=A2M PE=1 SV=3	0	High	349.121	33	39	668	35	1474	163.2	6.46	1087.7	39	4	High	High	High	High	High	High	High	High	1		29.77005577	29.05078316	29.27287865	28.3499527	29.91837311	29.54727554	29.93370819	29.13153458	579774873.581771	832412192.063757	0.6964997378815	0.187108465035138
P02647	Apolipoprotein A-I OS=Homo sapiens OX=9606 GN=APOA1 PE=1 SV=1	0	High	347.247	89	38	3872	38	267	30.8	5.76	5550.2	38	0	High	High	High	High	High	High	High	High	1		35.12442017	35.05977631	35.34479523	35.14333344	35.19036102	35.06432343	35.21389771	35.16196823	38605337850.2948	38326882346.0679	1.00726527928133	0.885939966967062
P01042	Kininogen-1 OS=Homo sapiens OX=9606 GN=KNG1 PE=1 SV=2	0	High	340.819	43	35	1560	35	644	71.9	6.81	2363.87	35	0	High	High	High	High	High	High	High	High	1		32.87879181	32.84131622	32.91128159	32.95716476	32.84456253	32.76268005	32.83707428	32.94556427	7998811984.12221	7728119637.97687	1.03502693524763	0.310938071487333
P02787	Serotransferrin OS=Homo sapiens OX=9606 GN=TF PE=1 SV=3	0	High	340.011	51	40	808	40	698	77	7.12	1382.55	40	0	High	High	High	High	High	High	High	High	1		30.42944527	30.10295105	30.29265594	30.05201149	31.13774681	30.4304409	30.69306183	30.40594673	1249986993.70354	1704615331.89509	0.733295641729256	0.0575320570532465
P13671	Complement component C6 OS=Homo sapiens OX=9606 GN=C6 PE=1 SV=3	0	High	319.176	42	38	1084	38	934	104.7	6.76	1734.35	38	0	High	High	High	High	High	High	High	High	1		30.51589203	30.78335953	30.55193329	30.40684128	30.69993591	30.64545441	30.62213135	30.60455894	1587937002.80764	1676749647.2166	0.947032853380117	0.374604013086324
P06396	Gelsolin OS=Homo sapiens OX=9606 GN=GSN PE=1 SV=1	0	High	311.137	46	33	947	33	782	85.6	6.28	1681.88	33	0	High	High	High	High	High	High	High	High	1		32.02393723	31.70016479	32.30805206	31.83222389	32.3625679	32.18800735	32.17412186	32.31592941	4195205954.90401	5143690282.01134	0.815602364235577	0.080392008799387
P19827	Inter-alpha-trypsin inhibitor heavy chain H1 OS=Homo sapiens OX=9606 GN=ITIH1 PE=1 SV=3	0	High	298.23	32	27	1810	27	911	101.3	6.79	3158.01	27	0	High	High	High	High	High	High	High	High	1		32.76498413	32.64583969	32.53794861	32.53883743	32.58411407	32.55669403	32.69692612	32.45648575	6609538818.58362	6391710822.58788	1.03407976393831	0.533513828869298
B7ZKJ8	ITIH4 protein OS=Homo sapiens OX=9606 GN=ITIH4 PE=1 SV=1	0	High	295.074	33	30	2763	1	935	103.8	6.89	4967.06	30	0	High	High	High	High	High	High	High	High	1		24.23196793	24.24798965	24.56827545	24.69726563	24.38925362	24.42730713	24.33656883	24.64451027	22702922.1252444	22908981.1561096	0.991005316672048	0.926042858303462
P12259	Coagulation factor V OS=Homo sapiens OX=9606 GN=F5 PE=1 SV=4	0	High	294.295	26	49	581	49	2224	251.5	6.05	926.99	49	0	High	High	High	High	High	High	High	High	1		28.95549583	29.47510147	29.17905045	29.21205902	29.02567291	29.25844193	29.40421486	29.03750992	619026826.993763	608828183.99032	1.01675126623837	0.870046322223841
P01008	Antithrombin-III OS=Homo sapiens OX=9606 GN=SERPINC1 PE=1 SV=1	0	High	290.985	54	31	2168	31	464	52.6	6.71	3042.45	31	0	High	High	High	High	High	High	High	High	1		33.08554077	33.07977295	32.85124207	32.81972504	33.16520691	33.10953522	32.85808182	33.18426132	8349659430.45833	9075130967.76284	0.920059386483615	0.291820371345415
P03952	Plasma kallikrein OS=Homo sapiens OX=9606 GN=KLKB1 PE=1 SV=1	0	High	290.906	55	36	710	36	638	71.3	8.22	1081.68	36	0	High	High	High	High	High	High	High	High	1		31.42415619	31.67432976	31.27804756	31.64603233	31.49965286	31.10381699	31.95738983	31.84461212	3048899521.1868	3258064343.70377	0.935800892661563	0.670582062376098
Q14624	Inter-alpha-trypsin inhibitor heavy chain H4 OS=Homo sapiens OX=9606 GN=ITIH4 PE=1 SV=4	0	High	288.209	33	30	2789	1	930	103.3	6.98	4981.59	30	30	High	High	High	High	High	High	High	High	1		32.17546844	32.38710403	32.4404335	32.35102463	32.52576447	32.56972885	32.48042679	32.4378891	5430762589.64662	6088553207.82397	0.891962737989697	0.0420064822065889
P19823	Inter-alpha-trypsin inhibitor heavy chain H2 OS=Homo sapiens OX=9606 GN=ITIH2 PE=1 SV=2	0	High	282.408	28	30	1754	30	946	106.4	6.86	2849.16	30	0	High	High	High	High	High	High	High	High	1		33.90505981	33.76602936	33.75961685	33.52835083	33.77724075	33.79977036	33.85731125	33.50428009	14344356645.0788	14293603396.8169	1.00355076651093	0.964681548389352
P02790	Hemopexin OS=Homo sapiens OX=9606 GN=HPX PE=1 SV=2	0	High	282.27	59	30	4033	30	462	51.6	7.02	5534.19	30	0	High	High	High	High	High	High	High	High	1		34.14521027	34.4054184	34.13985825	34.18642426	34.10308838	33.93219376	34.14036179	34.33354568	19999263144.4215	18764637935.4493	1.06579531207686	0.409190913248998
P04275	von Willebrand factor OS=Homo sapiens OX=9606 GN=VWF PE=1 SV=4	0	High	259.517	24	53	243	53	2813	309.1	5.48	356.11	53	0	High	High	High	High	High	High	High	High	1		27.06653214	25.52405548	26.63963699	25.02551079	24.98133087	27.33121109	26.19733238	26.10373878	70149712.2393748	74637807.9356918	0.93986833455527	0.89892440385123
A0A0D9SG88	Complement factor H OS=Homo sapiens OX=9606 GN=CFH PE=1 SV=1	0	High	249.689	61	24	1327	1	449	51	7.09	2295.44	24	0	Peak Found	High	Not Found	High	Not Found	Not Found	Not Found	Not Found	1		21.10216141	22.51116753	17.10800934	22.14335251	15.8909874	18.78292274	15.70276928	18.31906128	1722619.57216807	147866.444849131	11.649834240119	0.0532835561729288
P07358	Complement component C8 beta chain OS=Homo sapiens OX=9606 GN=C8B PE=1 SV=3	0	High	244.65	43	24	683	24	591	67	8.13	1144.78	24	0	High	High	High	High	High	High	High	High	1		30.04182816	29.85939217	29.64276314	29.8772068	29.7069416	29.8959446	29.57568932	29.61455154	971270274.127503	871111266.963425	1.11497843153059	0.198527324537751
O75882	Attractin OS=Homo sapiens OX=9606 GN=ATRN PE=1 SV=2	0	High	242.981	26	31	535	31	1429	158.4	7.31	734.39	31	0	High	High	High	High	High	High	High	High	1		29.01272392	28.8012886	28.82871437	28.7794323	28.96760178	28.75732994	28.67844772	29.03520012	485716682.554671	487100725.140445	0.997158611116058	0.968578991744672
P02748	Complement component C9 OS=Homo sapiens OX=9606 GN=C9 PE=1 SV=2	0	High	241.84	48	27	687	27	559	63.1	5.59	1210.32	27	0	High	High	High	High	High	High	High	High	1		30.7436142	31.00231934	30.9281826	30.83389664	30.90280724	30.73242569	30.67462158	30.6240387	1971987410.05825	1785242984.06829	1.10460448670376	0.133362089570609
P01011	Alpha-1-antichymotrypsin OS=Homo sapiens OX=9606 GN=SERPINA3 PE=1 SV=2	0	High	239.091	40	21	1413	12	423	47.6	5.52	2543.12	21	10	High	High	High	High	High	High	High	High	1		31.38339996	32.42923737	32.0381546	32.16215515	32.23759842	32.20172119	32.21197891	32.27843094	4304614121.79516	5045787715.32783	0.853110428867	0.343280636731631
P10909	Clusterin OS=Homo sapiens OX=9606 GN=CLU PE=1 SV=1	0	High	237.471	44	23	2165	23	449	52.5	6.27	3102.84	23	0	High	High	High	High	High	High	High	High	1		32.01467896	32.03368378	31.94446182	32.10073853	32.21621704	31.66969299	32.12276459	32.26779938	4365170236.96541	4505744933.19954	0.96880100886352	0.755404923572137
P07225	Vitamin K-dependent protein S OS=Homo sapiens OX=9606 GN=PROS1 PE=1 SV=1	0	High	235.622	41	26	720	26	676	75.1	5.67	1303.52	26	0	High	High	High	High	High	High	High	High	1		30.424963	30.46435356	30.4659214	30.58573532	30.03666687	30.2826004	30.26628876	30.39852905	1503047357.60774	1273384771.38514	1.18035600188055	0.0284314673119626
Q9Y490	Talin-1 OS=Homo sapiens OX=9606 GN=TLN1 PE=1 SV=3	0	High	230.398	23	45	122	45	2541	269.6	6.07	159.95	45	0	Peak Found	High	High	High	High	High	High	High	1		21.99481583	23.08610153	27.0773716	24.38716125	24.31745148	23.32218552	25.45908546	23.39247704	18440348.0794045	18267803.9357419	1.00944525922599	0.991378531213562
P07357	Complement component C8 alpha chain OS=Homo sapiens OX=9606 GN=C8A PE=1 SV=2	0	High	225.286	38	19	449	19	584	65.1	6.47	947.65	19	0	High	High	High	High	High	High	High	High	1		30.25235748	30.01342773	29.81173515	30.13619614	29.84695625	29.98780251	29.91374207	29.97947502	1114252556.49463	1024301981.2413	1.08781646125913	0.269106116946431
P04196	Histidine-rich glycoprotein OS=Homo sapiens OX=9606 GN=HRG PE=1 SV=1	0	High	222.088	45	23	1328	23	525	59.5	7.5	2101.47	23	0	High	High	High	High	High	High	High	High	1		31.2276535	30.80151939	31.65728569	31.07685661	31.91060448	31.89012337	31.8895359	31.39283562	2451179171.76295	3664006311.33858	0.668988796274059	0.0379697102070835
P09871	Complement C1s subcomponent OS=Homo sapiens OX=9606 GN=C1S PE=1 SV=1	0	High	221.865	39	25	790	24	688	76.6	4.96	1314.96	25	1	High	High	High	High	High	High	High	High	1		30.28056717	30.44238091	30.2053566	30.44350624	30.50036812	29.99006462	30.46826744	30.48662949	1361880271.82838	1379341382.6382	0.987340979521382	0.898090081914899
P20742	Pregnancy zone protein OS=Homo sapiens OX=9606 GN=PZP PE=1 SV=4	0	High	219.138	25	31	409	27	1482	163.8	6.38	599.94	31	0	High	High	High	High	High	High	High	High	1		26.97771454	27.76568222	29.96711731	29.49544716	24.36888504	28.27814293	29.17403412	29.29532814	393418704.061065	230325285.03232	1.70810036772931	0.590007989175464
P06681	Complement C2 OS=Homo sapiens OX=9606 GN=C2 PE=1 SV=2	0	High	216.034	38	27	840	5	752	83.2	7.42	1342.81	27	0	High	High	High	High	High	High	High	High	1		27.58824539	27.60186005	27.3731842	27.55005074	27.45667458	27.0397625	27.52074051	27.52041245	193577374.090287	175196353.9372	1.10491668199714	0.301528007140468
A0A7I2V2D2	Plasma protease C1 inhibitor OS=Homo sapiens OX=9606 GN=SERPING1 PE=1 SV=1	0	High	209.973	32	19	2605	19	482	53.2	6.47	4710.93	19	0	High	High	High	High	High	High	High	High	1		32.48342514	32.53548813	32.37555313	32.1243782	32.62292862	32.51422882	32.54259872	32.50500488	5588101773.08532	6271616771.76084	0.891014546400032	0.131063278265054
P43652	Afamin OS=Homo sapiens OX=9606 GN=AFM PE=1 SV=1	0	High	207.046	41	30	1507	30	599	69	5.9	2450.86	30	0	High	High	High	High	High	High	High	High	1		32.11061096	31.90373611	32.20785141	31.87734222	31.70586586	31.84135437	32.02705002	31.80988121	4369694201.39196	3860225190.11695	1.13197909090365	0.137805934426497
P04003	C4b-binding protein alpha chain OS=Homo sapiens OX=9606 GN=C4BPA PE=1 SV=2	0	High	201.549	47	23	876	23	597	67	7.3	1880.09	23	0	High	High	High	High	High	High	High	High	1		31.75786209	31.85663414	31.68009949	31.83599663	31.52699852	31.46435356	31.87371826	31.84074211	3694285165.1108	3432120624.89592	1.07638558456052	0.38280694472034
Q9Y6R7	IgGFc-binding protein OS=Homo sapiens OX=9606 GN=FCGBP PE=1 SV=3	0	High	195.116	13	32	194	32	5405	571.6	5.34	355.36	32	0	High	High	High	High	High	High	High	High	1		27.1232357	26.48602486	25.6987114	25.9096489	26.69569588	27.24849129	25.56925583	26.67224121	82873367.7608987	98009689.7255482	0.845563004973947	0.628869746647144
P02649	Apolipoprotein E OS=Homo sapiens OX=9606 GN=APOE PE=1 SV=1	0	High	193.557	68	22	507	22	317	36.1	5.73	845.44	22	0	High	High	High	High	High	High	High	High	1		31.22485352	31.64678383	31.48005104	31.62115288	31.3126049	30.99929428	30.86683273	31.63144493	3022741198.78613	2471165022.61066	1.22320491392872	0.189106871204512
B4DPQ0	Complement subcomponent C1r OS=Homo sapiens OX=9606 GN=C1R PE=1 SV=1	0	High	193.317	44	25	436	23	719	81.8	6.37	769.48	25	2	High	High	High	High	High	High	High	High	1		29.99853516	30.24111366	30.18318748	30.1458683	30.194767	29.92022705	30.34896469	30.18258858	1184947627.45193	1201039813.50154	0.986601454948697	0.856211555374354
P07996	Thrombospondin-1 OS=Homo sapiens OX=9606 GN=THBS1 PE=1 SV=2	0	High	190.386	30	29	192	29	1170	129.3	4.94	365.52	29	0	High	High	High	High	High	High	High	High	1		26.18532372	28.02699089	29.25046539	26.8603096	28.20325661	26.67222595	27.28268623	27.55863762	200742716.105979	180722588.951673	1.11077822241502	0.845546383349722
P02765	Alpha-2-HS-glycoprotein OS=Homo sapiens OX=9606 GN=AHSG PE=1 SV=2	0	High	179.858	35	12	1036	12	367	39.3	5.72	2151.73	12	0	High	High	High	High	High	High	High	High	1		32.37306213	32.37900543	32.36339951	32.5077858	32.71198654	32.48127365	32.32422256	32.61782837	5690125069.72355	6218104773.85222	0.915089931203977	0.209346036239079
P02760	Protein AMBP OS=Homo sapiens OX=9606 GN=AMBP PE=1 SV=1	0	High	179.516	41	14	477	14	352	39	6.25	992.73	14	0	High	High	High	High	High	High	High	High	1		31.14688683	31.40037155	31.22089767	31.0436058	30.99153137	30.72524643	31.24008942	30.66348076	2471843849.23554	2010750586.72815	1.22931400122462	0.0982325217965381
P02671	Fibrinogen alpha chain OS=Homo sapiens OX=9606 GN=FGA PE=1 SV=2	0	High	176.611	25	20	312	20	866	94.9	6.01	495.09	20	0	High	High	High	High	High	High	High	High	1		29.44756699	28.92867088	28.27567101	27.27178192	28.3976059	29.45089722	28.62366867	28.16013336	374638181.655899	423585007.901035	0.884446273281296	0.756839516465253
P01009	Alpha-1-antitrypsin OS=Homo sapiens OX=9606 GN=SERPINA1 PE=1 SV=3	0	High	171.107	52	22	604	22	418	46.7	5.59	718.89	22	0	High	High	High	High	High	High	High	High	1		29.64323616	29.37971115	29.79139137	29.96594429	30.13090324	29.55103111	30.66560555	30.38280487	869174580.917952	1218607342.76983	0.713252374585534	0.118393243421043
P68871	Hemoglobin subunit beta OS=Homo sapiens OX=9606 GN=HBB PE=1 SV=2	0	High	168.644	86	14	566	7	147	16	7.28	922.92	14	7	High	High	High	High	High	High	High	High	1		27.93433189	27.73413467	30.61840439	27.96475601	28.84607315	34.12300491	29.38643456	30.20025635	396544282.160623	1672016852.37183	0.237165242442447	0.182579394167574
P04264	Keratin, type II cytoskeletal 1 OS=Homo sapiens OX=9606 GN=KRT1 PE=1 SV=6	0	High	163.089	44	26	197	23	644	66	8.12	355.1	26	3	High	High	High	High	High	High	High	High	1		28.89232445	26.69050407	26.70048714	27.07571983	26.81183243	26.34054565	26.82361984	28.07465744	169858582.243266	135401064.473914	1.25448483660917	0.629276980183099
P00738	Haptoglobin OS=Homo sapiens OX=9606 GN=HP PE=1 SV=1	0	High	160.606	47	21	201	9	406	45.2	6.58	289.91	21	12	High	High	High	High	High	High	High	High	1		27.88558006	29.33218193	27.77517319	28.91643333	28.36430168	27.27476501	28.35830498	28.08985519	373709533.605426	272523748.491575	1.37129162384532	0.362091416325114
P03951	Coagulation factor XI OS=Homo sapiens OX=9606 GN=F11 PE=1 SV=1	0	High	159.082	41	25	342	25	625	70.1	8.1	540.46	25	0	High	High	High	High	High	High	High	High	1		28.03529739	28.25495338	27.72356224	28.00728798	27.99853134	27.61454582	28.49021721	28.11708069	269418793.102177	278884742.065266	0.96605784564265	0.821008252083975
P08697	Alpha-2-antiplasmin OS=Homo sapiens OX=9606 GN=SERPINF2 PE=1 SV=3	0	High	153.728	31	17	766	17	491	54.5	6.29	1178.16	17	0	High	High	High	High	High	High	High	High	1		31.50412941	31.41547966	31.52373886	31.41298676	31.6509819	31.39034843	31.69955063	31.76530266	2962326826.45962	3315423234.22357	0.893498843791916	0.111519787600139
Q06033	Inter-alpha-trypsin inhibitor heavy chain H3 OS=Homo sapiens OX=9606 GN=ITIH3 PE=1 SV=2	0	High	153.591	24	19	465	19	890	99.8	5.74	671.81	19	0	High	High	High	High	High	High	High	High	1		29.72919464	29.8697319	29.63014793	28.85633469	29.90546227	29.7287693	29.72042847	29.37371063	770570807.122581	861390796.000826	0.89456587033447	0.548451366427033
P05156	Complement factor I OS=Homo sapiens OX=9606 GN=CFI PE=1 SV=2	0	High	151.047	36	19	365	19	583	65.7	7.5	643.1	19	0	High	High	High	High	High	High	High	High	1		30.79140091	30.97666359	29.73718452	31.0424881	30.57466507	30.43079948	30.72618294	30.59941292	1669691335.38675	1608161446.19362	1.03826101498625	0.867265039447291
P04406	Glyceraldehyde-3-phosphate dehydrogenase OS=Homo sapiens OX=9606 GN=GAPDH PE=1 SV=3	0	High	150.141	58	13	169	13	335	36	8.46	285.5	13	0	High	High	High	High	High	High	High	High	1		25.39343262	25.23462105	26.27076149	26.24672127	25.63820648	25.74111176	25.48777771	25.4837532	57872880.1110696	50427671.9531298	1.14764132210703	0.507090670500504
P02749	Beta-2-glycoprotein 1 OS=Homo sapiens OX=9606 GN=APOH PE=1 SV=3	0	High	146.949	50	16	437	16	345	38.3	7.97	676.36	16	0	High	High	High	High	High	High	High	High	1		30.73287201	30.92320251	30.70606613	30.57452202	30.76508713	30.53970337	30.75945663	30.87591553	1786099947.15856	1787183549.00839	0.99939368183507	0.993344138722322
P05546	Heparin cofactor 2 OS=Homo sapiens OX=9606 GN=SERPIND1 PE=1 SV=3	0	High	146.768	43	21	1440	21	499	57	6.9	2258.31	21	0	High	High	High	High	High	High	High	High	1		31.37112617	31.77324486	31.69087219	31.90750122	31.58754349	31.47813225	31.53272057	31.54706764	3454156036.53418	3114527117.08446	1.1090467049032	0.246094603696671
P00748	Coagulation factor XII OS=Homo sapiens OX=9606 GN=F12 PE=1 SV=3	0	High	142.73	32	15	274	15	615	67.7	7.74	514.13	15	0	High	High	High	High	High	High	High	High	1		28.05291557	28.18385124	28.87946129	28.66587067	28.82866478	28.79067039	28.24376106	28.08860779	365557900.882425	376461216.911096	0.97103734584366	0.88113425277786
P04217	Alpha-1B-glycoprotein OS=Homo sapiens OX=9606 GN=A1BG PE=1 SV=4	0	High	141.196	38	12	1281	12	495	54.2	5.86	1476.19	12	0	High	High	High	High	High	High	High	High	1		32.02231598	32.03045273	31.96445656	32.0344162	32.03854752	32.04278946	31.92267418	31.97432137	4333574520.42627	4278871277.21593	1.0127845031239	0.598401784643258
P23142	Fibulin-1 OS=Homo sapiens OX=9606 GN=FBLN1 PE=1 SV=4	0	High	137.458	34	20	352	7	703	77.2	5.22	529.73	20	14	High	High	High	High	High	High	High	High	1		28.6844635	28.12573051	28.95259857	27.75188446	28.5664978	28.69140244	28.30803108	28.91142464	349004224.826047	412362811.568868	0.84635232623968	0.451002796797966
P02042	Hemoglobin subunit delta OS=Homo sapiens OX=9606 GN=HBD PE=1 SV=2	0	High	136.298	88	14	287	7	147	16	8.05	450.57	14	0	High	High	High	High	High	High	High	High	1		22.09945107	21.79601288	25.05860138	21.9028511	22.65444374	29.48320007	23.71538544	24.54996872	6881201.72822217	35981437.5801578	0.191243101749133	0.210573027821557
P35858	Insulin-like growth factor-binding protein complex acid labile subunit OS=Homo sapiens OX=9606 GN=IGFALS PE=1 SV=1	0	High	134.809	35	17	550	17	605	66	6.79	855.44	17	0	High	High	High	High	High	High	High	High	1		28.44125938	29.007967	28.84009933	28.81856918	28.55610085	28.85028076	28.92758942	29.29172897	459972931.337962	503154072.751026	0.91417908797405	0.527162328704828
C9JEU5	Fibrinogen gamma chain OS=Homo sapiens OX=9606 GN=FGG PE=1 SV=1	0	High	133.881	44	19	249	19	445	50.3	6.09	499.22	19	0	High	High	High	High	High	High	High	High	1		28.47779274	27.80042839	26.84992218	26.18147469	27.33382416	28.48933029	27.81218338	26.79766655	168410225.798204	204602863.439691	0.823107863531172	0.667340125499254
Q96PD5	N-acetylmuramoyl-L-alanine amidase OS=Homo sapiens OX=9606 GN=PGLYRP2 PE=1 SV=1	0	High	131.793	24	10	629	10	576	62.2	7.55	1285.98	10	0	High	High	High	High	High	High	High	High	1		29.0754776	29.40516853	29.17392159	28.99564362	29.50823593	29.38363457	29.58041573	29.26271629	600901313.692942	725173331.727417	0.828631290482718	0.0533119241550908
P02675	Fibrinogen beta chain OS=Homo sapiens OX=9606 GN=FGB PE=1 SV=2	0	High	130.603	33	14	209	14	491	55.9	8.27	382.96	14	0	High	High	High	High	High	High	High	High	1		27.17053795	26.77430534	25.65258598	24.96730232	25.83616257	27.10450554	26.27969551	25.61979485	74008256.6950245	77626161.6681117	0.953393226003426	0.912881022743533
B1AHL2	Fibulin-1 OS=Homo sapiens OX=9606 GN=FBLN1 PE=1 SV=1	0	High	125.084	24	16	241	3	721	78.3	5.39	358.96	16	0	High	High	High	High	High	High	High	High	1		23.39069939	22.63767815	23.80624962	22.95783424	23.16153336	24.03093338	23.10462189	24.13881302	9623400.56396365	12794100.7415198	0.752174831071441	0.315862333442282
P60709	Actin, cytoplasmic 1 OS=Homo sapiens OX=9606 GN=ACTB PE=1 SV=1	0	High	124.866	49	16	206	7	375	41.7	5.48	270.37	16	10	High	High	High	High	High	High	High	High	1		29.30032349	29.38632965	30.08703423	29.41975212	29.60928154	29.39622498	29.66728973	29.59677505	785131938.223606	795558525.031366	0.986894004049107	0.92374838558265
P08519	Apolipoprotein(a) OS=Homo sapiens OX=9606 GN=LPA PE=1 SV=1	0	High	123.799	42	22	108	22	4548	501	5.88	211.61	22	0	High	High	High	High	High	High	High	High	1		25.63397408	25.30520439	23.42772484	27.03230858	25.66592598	25.6337471	25.04432678	26.00747299	42761317.6276837	50433122.4187171	0.847881621777472	0.767214505557074
Q04756	Hepatocyte growth factor activator OS=Homo sapiens OX=9606 GN=HGFAC PE=1 SV=1	0	High	122.174	27	15	181	1	655	70.6	7.24	341.16	15	13	High	Peak Found	Peak Found	High	High	High	High	High	1		27.47668076	27.40039063	26.12091446	27.2545681	27.29619217	27.0459156	27.61710358	27.63393593	140222098.263695	176891173.321633	0.792702629705191	0.371772906041741
D6RAR4	Hepatocyte growth factor activator OS=Homo sapiens OX=9606 GN=HGFAC PE=1 SV=1	0	High	121.146	27	15	176	1	662	71.4	7.05	328.88	15	0	Not Found	Not Found	Not Found	Not Found	High	Not Found	Not Found	Not Found	1
P01871	Immunoglobulin heavy constant mu OS=Homo sapiens OX=9606 GN=IGHM PE=1 SV=4	0	High	118.766	36	15	439	15	453	49.4	6.77	609.2	15	0	High	High	High	High	High	High	High	High	1		27.46437263	28.36550522	27.813797	27.2307415	29.08182526	28.09222221	30.14815331	28.90541649	220867221.737553	558469912.7409	0.395486339906056	0.0340016451896432
P29622	Kallistatin OS=Homo sapiens OX=9606 GN=SERPINA4 PE=1 SV=3	0	High	115.425	43	18	483	18	427	48.5	7.75	597.07	18	0	High	High	High	High	High	High	High	High	1		29.26400375	29.28380394	29.35430336	29.46121597	29.55002594	29.60667419	28.79029465	29.61049652	679939788.752613	703206334.270302	0.966913629209793	0.820760617404493
P69905	Hemoglobin subunit alpha OS=Homo sapiens OX=9606 GN=HBA1 PE=1 SV=2	0	High	114.36	63	7	624	7	142	15.2	8.68	757.87	7	0	High	High	High	High	High	High	High	High	1		26.72491837	26.63856888	29.541605	27.00158119	27.81726074	33.09950638	28.47980499	29.12038803	186767522.255552	830405083.739482	0.22491134256368	0.168310157658826
P27918	Properdin OS=Homo sapiens OX=9606 GN=CFP PE=1 SV=2	0	High	114.017	28	11	239	11	469	51.2	7.9	483.31	11	0	High	High	High	High	High	High	High	High	1		28.79014206	28.66269684	27.9721241	28.70335388	28.38109779	28.47981453	28.50162125	28.60302353	388160808.590929	377366018.661442	1.02860562264662	0.84077065259779
Q14520	Hyaluronan-binding protein 2 OS=Homo sapiens OX=9606 GN=HABP2 PE=1 SV=1	0	High	113.832	32	16	254	16	560	62.6	6.54	277.19	16	0	High	High	High	High	High	High	High	High	1		28.04771805	28.27477074	28.32170677	28.47245598	28.2341404	28.05043221	28.14961815	28.38980293	325743891.711833	309636095.815145	1.05202169938968	0.543177169214982
P00739	Haptoglobin-related protein OS=Homo sapiens OX=9606 GN=HPR PE=2 SV=2	0	High	113.395	39	15	143	3	348	39	7.09	210.13	15	0	High	High	High	High	High	High	High	High	1		22.25998116	23.94778824	23.60211754	23.83796883	22.96294785	22.19393539	22.55107117	21.99688148	11161007.6059688	5635878.08300492	1.98034936909388	0.068540184471686
P05543	Thyroxine-binding globulin OS=Homo sapiens OX=9606 GN=SERPINA7 PE=1 SV=2	0	High	112.931	34	13	288	13	415	46.3	6.3	546.73	13	0	High	High	High	High	High	High	High	High	1		29.78610611	29.33655357	29.94421768	29.92088509	29.86113548	29.81109428	29.9821434	29.67154503	900992972.466977	955366830.388259	0.943085884718036	0.605381113699937
P07360	Complement component C8 gamma chain OS=Homo sapiens OX=9606 GN=C8G PE=1 SV=3	0	High	111.717	55	10	394	10	202	22.3	8.31	655.79	10	0	High	High	High	High	High	High	High	High	1		29.80480003	29.439991	29.5860939	29.86097717	29.38931656	29.78953171	29.41676712	29.6920929	855958449.399039	798062819.926176	1.0725452032438	0.496361555900699
P04004	Vitronectin OS=Homo sapiens OX=9606 GN=VTN PE=1 SV=1	0	High	109.078	32	15	615	14	478	54.3	5.8	1098.25	15	1	High	High	High	High	High	High	High	High	1		31.98318481	31.74737549	31.94252014	32.04074478	31.75098419	31.56072617	31.65642548	31.63581276	4087173398.38717	3372069557.91373	1.21206675253635	0.00992938148989242
P15169	Carboxypeptidase N catalytic chain OS=Homo sapiens OX=9606 GN=CPN1 PE=1 SV=1	0	High	108.948	32	13	425	13	458	52.3	7.34	551.1	13	0	High	High	High	High	High	High	High	High	1		29.01276207	29.00159073	29.19258881	29.15529251	28.99025536	29.20552635	29.11986351	29.24086952	571650658.55908	591223627.415301	0.966894136247921	0.53639262523047
P04040	Catalase OS=Homo sapiens OX=9606 GN=CAT PE=1 SV=3	0	High	108.328	39	21	193	21	527	59.7	7.39	279.8	21	0	High	High	High	High	High	High	High	High	1		25.87914276	25.78302574	26.88316536	25.80669022	26.06503487	27.34428215	26.28612328	26.82920074	71330018.8981485	103938885.947375	0.686268842002633	0.214239296037484
A0A7P0T9S6	Angiotensinogen OS=Homo sapiens OX=9606 GN=AGT PE=4 SV=1	0	High	106.55	31	11	410	11	366	39.7	6.9	698.15	11	0	High	High	High	High	High	High	High	High	1		30.54138565	30.77636528	31.31919861	31.30851364	31.00730515	31.48493958	31.30702972	31.22113419	2127284427.49994	2562850468.66124	0.830046252605276	0.265448820283413
P00915	Carbonic anhydrase 1 OS=Homo sapiens OX=9606 GN=CA1 PE=1 SV=2	0	High	106.003	52	10	380	10	261	28.9	7.12	664.41	10	0	High	High	High	High	High	High	High	High	1		28.15044212	28.52316284	28.78695107	28.40143776	27.97642136	30.01330948	28.3851223	29.49825096	370654156.1407	525194302.670806	0.705746719368027	0.346406929990172
Q96KN2	Beta-Ala-His dipeptidase OS=Homo sapiens OX=9606 GN=CNDP1 PE=1 SV=4	0	High	105.145	39	18	270	18	507	56.7	5.3	406.22	18	0	High	High	High	High	High	High	High	High	1		28.30785179	27.67292976	28.22109413	28.00654793	26.59576988	27.23313522	27.6502533	28.348423	278307761.503035	184225221.837364	1.51069304586714	0.181695277596576
P02549	Spectrin alpha chain, erythrocytic 1 OS=Homo sapiens OX=9606 GN=SPTA1 PE=1 SV=5	0	High	104.045	12	25	59	25	2419	279.8	5.05	64.47	25	0	Peak Found	High	High	Peak Found	High	High	High	High	1		22.17505646	19.43085289	24.97582817	21.7310524	23.11234093	25.10363197	24.27422523	24.20680809	4427919.24418763	18931056.0264356	0.233897107377656	0.133639328482676
P26927	Hepatocyte growth factor-like protein OS=Homo sapiens OX=9606 GN=MST1 PE=1 SV=2	0	High	103.509	36	19	210	19	711	80.3	7.68	279.85	19	0	High	High	High	High	High	High	High	High	1		27.38662148	27.30496025	27.37465286	26.57896614	27.31493568	27.3211441	27.03170776	27.55428886	150094948.505305	165874755.71177	0.904869145767517	0.540589645521679
P00488	Coagulation factor XIII A chain OS=Homo sapiens OX=9606 GN=F13A1 PE=1 SV=4	0	High	101.86	25	16	142	15	732	83.2	6.09	263.97	16	1	High	High	High	High	High	High	High	High	1		27.63878441	26.9576416	27.67564392	27.1454258	26.86117935	27.57354164	27.30883789	27.17132759	171588060.878035	157275817.203242	1.09100091755555	0.608404913839384
P25311	Zinc-alpha-2-glycoprotein OS=Homo sapiens OX=9606 GN=AZGP1 PE=1 SV=2	0	High	101.814	47	13	172	13	298	34.2	6.05	268.03	13	0	High	High	High	High	High	High	High	High	1		27.22484016	27.27916145	27.26516914	27.29809952	27.27054977	27.34659195	26.81924057	27.45314598	161484176.864371	156586225.55184	1.03127957963907	0.762289303847038
P00742	Coagulation factor X OS=Homo sapiens OX=9606 GN=F10 PE=1 SV=2	0	High	100.381	27	14	172	14	488	54.7	5.94	335.34	14	0	High	High	High	High	High	High	High	High	1		27.96811867	28.16231346	28.43923759	28.20630836	28.0586071	27.88132668	27.94606972	28.11406898	307070466.031521	268438827.524037	1.14391226062118	0.12888723644377
Q92954	Proteoglycan 4 OS=Homo sapiens OX=9606 GN=PRG4 PE=1 SV=3	0	High	98.828	16	18	152	15	1404	151	9.51	184.18	18	3	High	High	High	High	High	High	High	High	1		26.83063507	27.20274353	27.23527336	28.16373062	26.52223587	25.83375549	27.13172531	26.93766403	172031277.094879	102166372.261941	1.6838346442782	0.111931201609613
G3V3A0	Alpha-1-antichymotrypsin OS=Homo sapiens OX=9606 GN=SERPINA3 PE=1 SV=1	0	High	98.503	52	10	531	1	205	23.4	5.64	923.68	10	0	High	High	High	High	High	High	High	High	1		20.56509399	21.55739212	21.05152321	21.1328392	21.4829998	20.99691582	21.03433609	21.06414223	2211681.3771802	2318239.97425663	0.954034699487661	0.780600938782446
P48740	Mannan-binding lectin serine protease 1 OS=Homo sapiens OX=9606 GN=MASP1 PE=1 SV=3	0	High	97.785	18	12	167	11	699	79.2	5.49	294.92	12	0	High	High	High	High	High	High	High	High	1		26.40045357	26.52350235	26.66686821	26.60131836	26.6543045	26.27605247	26.5578804	26.83966255	98119437.1643267	100455058.977912	0.976749584965162	0.803868737983924
P21333	Filamin-A OS=Homo sapiens OX=9606 GN=FLNA PE=1 SV=4	0	High	95.698	11	23	31	23	2647	280.6	6.06	43.64	23	0	Peak Found	Peak Found	High	Peak Found	Peak Found	Peak Found	High	Peak Found	1		21.76376534	21.70053101	25.76069069	22.06279373	22.73197174	22.24158478	23.91744041	20.54642677	7414639.87347223	5380675.69732536	1.37801277953955	0.714546635755708
P80108	Phosphatidylinositol-glycan-specific phospholipase D OS=Homo sapiens OX=9606 GN=GPLD1 PE=1 SV=3	0	High	92.904	22	17	252	17	840	92.3	6.37	355.19	17	0	High	High	High	High	High	High	High	High	1		27.85593796	27.48362923	28.04766655	27.86096573	27.29011917	28.15644264	27.43287849	27.39559364	235646639.635215	199077989.991201	1.18369006862903	0.332390307666078
Q16610	Extracellular matrix protein 1 OS=Homo sapiens OX=9606 GN=ECM1 PE=1 SV=2	0	High	92.786	37	17	200	17	540	60.6	6.71	242.65	17	0	High	High	High	High	High	High	High	High	1		27.36623192	27.04728317	27.04960632	26.61108017	27.50441551	27.2041626	27.23790741	27.35149574	135954663.174257	168070969.861311	0.808912230865596	0.120682555390109
P22792	Carboxypeptidase N subunit 2 OS=Homo sapiens OX=9606 GN=CPN2 PE=1 SV=3	0	High	92.394	25	12	461	12	545	60.5	5.99	797.67	12	0	High	High	High	High	High	High	High	High	1		29.21220207	29.18964767	29.31996155	29.2393322	28.84106827	29.39608955	29.13718224	29.3618145	634166255.890522	609917402.770047	1.03975760162006	0.682763158639299
G3V0E5	Transferrin receptor protein 1 OS=Homo sapiens OX=9606 GN=TFRC PE=1 SV=1	0	High	90.979	27	15	128	15	679	75.9	6.81	191.68	15	0	High	High	High	High	High	High	High	High	1		27.70075607	28.03424263	27.51741219	27.72708321	28.03791428	27.6435585	27.64710236	27.67451668	224925739.459825	225847382.877231	0.995919176013177	0.968613333923674
I3L145	Sex hormone-binding globulin OS=Homo sapiens OX=9606 GN=SHBG PE=1 SV=1	0	High	90.058	47	13	171	13	344	37.5	6.23	294.85	13	0	High	High	High	High	High	High	High	High	1		26.9084549	24.88657951	28.11823654	27.47830963	28.72856331	28.90660667	28.31452942	28.3644104	120787435.069017	400861174.278113	0.301319865378671	0.0514493795352112
A0A140T902	Tenascin-X OS=Homo sapiens OX=9606 GN=TNXB PE=1 SV=1	0	High	89.678	8	22	127	22	4222	455.9	5.2	212.05	22	0	High	High	High	High	High	High	High	High	1		26.59187126	25.87624359	26.26269531	25.96573448	26.70699501	26.50555801	26.62414169	26.58017159	75718167.4914638	102015743.76423	0.742220413218351	0.0422763382991805
A0A087WT59	Transthyretin OS=Homo sapiens OX=9606 GN=TTR PE=1 SV=2	0	High	86.894	72	6	436	6	115	12.6	5.45	859.24	6	0	High	High	High	High	High	High	High	High	1		30.1096344	30.19612503	30.00378609	30.30531693	29.96227455	29.18935394	30.09757614	30.05047226	1194463491.23957	951032381.144874	1.25596511214649	0.190962905420244
P16157	Ankyrin-1 OS=Homo sapiens OX=9606 GN=ANK1 PE=1 SV=3	0	High	84.954	14	21	61	21	1881	206.1	6.01	94.33	21	0	High	Peak Found	High	High	High	High	High	High	1		25.50059319	24.99363899	25.93417931	25.29452515	25.30605888	26.12512779	25.61037827	25.88475037	45228667.594459	55715632.2114039	0.811776978906857	0.299399403049653
P36955	Pigment epithelium-derived factor OS=Homo sapiens OX=9606 GN=SERPINF1 PE=1 SV=4	0	High	84.704	33	15	370	15	418	46.3	6.38	670.82	15	0	High	High	High	High	High	High	High	High	1		30.10916901	30.210186	30.20141411	29.98728943	30.20588875	29.78622246	30.10069084	30.40012932	1172560029.29994	1169490375.21964	1.00262477925885	0.979087854879631
Q08380	Galectin-3-binding protein OS=Homo sapiens OX=9606 GN=LGALS3BP PE=1 SV=1	0	High	84.553	29	13	147	13	585	65.3	5.27	238.54	13	0	High	High	High	High	High	High	High	High	1		27.59902191	27.697855	28.5048008	28.30696297	27.56488037	27.3905735	27.33794594	27.59841156	273536889.736534	186287139.943127	1.46836163687973	0.0543162729502653
P15144	Aminopeptidase N OS=Homo sapiens OX=9606 GN=ANPEP PE=1 SV=4	0	High	83.808	21	20	104	20	967	109.5	5.48	170.2	20	0	High	High	High	High	High	High	High	High	1		27.22435951	26.98273849	26.90299797	26.91609955	26.93387985	26.94617653	26.9843998	27.17586136	134828372.506028	135158723.095811	0.997555832267308	0.97110975561871
P11277	Spectrin beta chain, erythrocytic OS=Homo sapiens OX=9606 GN=SPTB PE=1 SV=5	0	High	82.926	11	20	64	20	2137	246.3	5.27	83.49	20	0	Peak Found	Peak Found	High	High	High	High	High	High	1		21.93421936	19.54715347	26.1423645	21.26540565	22.39815712	24.88158607	24.20407104	23.09721184	4892992.85364638	13119928.4600046	0.372943562044749	0.381219519605586
P01857	Immunoglobulin heavy constant gamma 1 OS=Homo sapiens OX=9606 GN=IGHG1 PE=1 SV=1	0	High	82.545	42	9	235	5	330	36.1	8.19	427.92	9	0	High	High	High	High	High	High	High	High	1		26.36445427	26.11055756	25.68477058	24.98350716	26.2398777	26.85182953	27.32325172	26.05098534	57850351.6236033	102887043.314616	0.562270522700356	0.0949425696590843
P27169	Serum paraoxonase/arylesterase 1 OS=Homo sapiens OX=9606 GN=PON1 PE=1 SV=3	0	High	80.898	33	9	552	7	355	39.7	5.22	857.43	9	0	High	High	High	High	High	High	High	High	1		29.16578293	29.16739845	29.54087257	29.35757446	29.94094086	29.4942646	29.03271294	29.5973053	664598180.544286	767880156.305765	0.865497272050415	0.354519474878797
P35908	Keratin, type II cytoskeletal 2 epidermal OS=Homo sapiens OX=9606 GN=KRT2 PE=1 SV=2	0	High	79.529	31	17	84	13	639	65.4	8	133.48	17	2	High	High	High	High	High	High	High	High	1		24.66300583	22.11614037	22.59574127	24.12399292	23.77817154	22.0697422	24.08880234	25.31933022	10876568.2556695	14747954.910964	0.737496712007409	0.644088650582223
P22891	Vitamin K-dependent protein Z OS=Homo sapiens OX=9606 GN=PROZ PE=1 SV=2	0	High	78.528	24	9	108	9	400	44.7	5.97	192.18	9	0	High	High	High	High	High	High	High	High	1		26.0838871	25.39651489	25.11756516	26.34196663	25.45704651	25.23326683	25.60532188	25.69392014	55847270.8547376	47367324.2004901	1.17902524150097	0.463917019181345
O00533	Neural cell adhesion molecule L1-like protein OS=Homo sapiens OX=9606 GN=CHL1 PE=1 SV=4	0	High	77.348	16	15	124	15	1208	135	5.76	155.18	15	0	High	High	High	High	High	High	High	High	1		25.13478661	24.45998383	25.37930489	24.40973663	24.87577438	25.51260757	25.25418091	26.08734131	30156235.1281447	45283308.805564	0.665945928501571	0.146402988845005
P00746	Complement factor D OS=Homo sapiens OX=9606 GN=CFD PE=1 SV=5	0	High	76.832	39	9	74	9	253	27	7.71	111.12	9	0	High	High	High	High	High	High	High	High	1		25.72293472	25.09524536	25.7864666	23.91644096	25.03289604	24.80134583	24.5155983	24.45301056	36725324.6907255	27268134.7650974	1.34682203264351	0.380517000882861
P09172	Dopamine beta-hydroxylase OS=Homo sapiens OX=9606 GN=DBH PE=1 SV=3	0	High	76.488	28	11	92	11	617	69	6.42	188.29	11	0	High	High	High	High	High	High	High	High	1		26.00635147	24.29504395	21.18777847	23.77288818	25.94951248	25.33327675	25.09016228	26.27119064	14763336.984387	53056844.4242405	0.278255089321557	0.124486046323766
Q9UHG3	Prenylcysteine oxidase 1 OS=Homo sapiens OX=9606 GN=PCYOX1 PE=1 SV=3	0	High	75.922	29	12	109	12	505	56.6	6.18	177.82	12	0	High	High	High	High	High	High	High	High	1		25.89758301	26.13261414	26.11255074	26.52389526	25.95052147	25.97264671	26.0028286	25.35792351	75326845.9780056	59277450.8722888	1.27075042650357	0.138449378824527
P00740	Coagulation factor IX OS=Homo sapiens OX=9606 GN=F9 PE=1 SV=2	0	High	75.852	33	13	151	13	461	51.7	5.47	264.47	13	0	High	High	High	High	High	High	High	High	1		26.86862183	27.4400425	27.84105682	27.69164085	27.04388809	26.99376869	27.43759346	27.06479454	184665676.624717	147384666.268169	1.25295040047595	0.218853563275991
P18206	Vinculin OS=Homo sapiens OX=9606 GN=VCL PE=1 SV=4	0	High	75.78	18	18	63	18	1134	123.7	5.66	74.74	18	0	High	High	High	High	High	High	High	High	1		25.2284584	25.51215553	26.29398346	25.30444527	25.15918922	24.94806099	25.89251518	25.04578972	50324607.0013107	40219415.4404932	1.25125157713365	0.358109516927131
A6XND1	Insulin-like growth factor-binding protein 3 OS=Homo sapiens OX=9606 GN=IGFBP3 PE=1 SV=1	0	High	75.187	49	10	162	10	263	29	8.46	234.66	10	0	High	High	High	High	High	High	High	High	1		26.81869698	27.46372032	27.72890091	27.3907299	27.0053978	27.3411293	27.68310356	28.07886887	171129356.411889	193415058.757213	0.884777832250909	0.576840340119287
P51884	Lumican OS=Homo sapiens OX=9606 GN=LUM PE=1 SV=2	0	High	74.893	35	11	294	11	338	38.4	6.61	449.19	11	0	High	High	High	High	High	High	High	High	1		29.07584381	28.8701725	28.97380638	28.90409851	29.05275917	29.12964821	29.08612442	29.4147625	520737224.695361	604356078.191908	0.861639757563595	0.0632646750678278
Q12805	EGF-containing fibulin-like extracellular matrix protein 1 OS=Homo sapiens OX=9606 GN=EFEMP1 PE=1 SV=2	0	High	74.846	32	12	120	12	493	54.6	5.07	222.74	12	0	High	High	High	High	High	High	High	High	1		26.13710594	26.2095871	26.6894455	25.87329483	26.46174622	26.37117004	26.42390823	26.48672867	78563634.7904388	90781078.3655556	0.86541861150933	0.270887581309239
A0A286YEY4	Immunoglobulin heavy constant gamma 2 (Fragment) OS=Homo sapiens OX=9606 GN=IGHG2 PE=1 SV=1	0	High	74.483	28	9	234	4	395	43.8	6.52	312.11	9	1	High	High	High	High	High	High	High	High	1		26.0330143	25.30772781	26.32758522	25.13803291	25.59260941	25.78430748	26.20613098	24.87517548	54569445.9445496	51374739.4923044	1.06218438251592	0.834128560246842
P01834	Immunoglobulin kappa constant OS=Homo sapiens OX=9606 GN=IGKC PE=1 SV=2	0	High	74.455	80	6	296	6	107	11.8	6.52	566.2	6	0	High	High	High	High	High	High	High	High	1		26.9815731	26.6100502	27.57366753	26.88225365	27.69645882	27.7038765	27.90223312	27.08361435	135328092.893227	202949521.478282	0.666806661614663	0.073280361474443
P19320	Vascular cell adhesion protein 1 OS=Homo sapiens OX=9606 GN=VCAM1 PE=1 SV=1	0	High	73.967	24	17	103	17	739	81.2	5.22	159.3	17	0	High	High	High	High	High	High	High	High	1		25.02034187	24.26886177	24.36392021	24.20231819	24.97193718	25.03308678	25.21678734	24.82081413	23139598.7185889	33803196.8774867	0.684538767219386	0.0374649404284421
P01876	Immunoglobulin heavy constant alpha 1 OS=Homo sapiens OX=9606 GN=IGHA1 PE=1 SV=2	0	High	72.869	45	12	238	8	353	37.6	6.51	309.8	12	4	High	High	High	High	High	High	High	High	1		27.87294769	28.12788963	29.28106689	28.7340641	29.1792717	29.0449028	29.34012413	28.02467155	380676976.671898	499961771.280101	0.761412168968867	0.399316756393531
Q15582	Transforming growth factor-beta-induced protein ig-h3 OS=Homo sapiens OX=9606 GN=TGFBI PE=1 SV=1	0	High	72.863	19	11	99	11	683	74.6	7.71	159.09	11	0	High	High	High	High	High	High	High	High	1		24.57165337	24.57945061	24.24642181	25.28843689	25.02569389	25.34135818	24.52130127	25.19799042	26721370.5437284	34060255.9363354	0.784532288708439	0.262796687379968
E9PHK0	Tetranectin OS=Homo sapiens OX=9606 GN=CLEC3B PE=1 SV=1	0	High	72.622	63	9	155	9	160	17.8	5.05	273.89	9	0	High	High	High	High	High	High	High	High	1		28.18681908	28.54200172	28.13265991	28.24382401	28.5476532	28.41787529	28.45160103	28.35133362	325104025.73375	364695153.079257	0.891440489375236	0.148904678702902
P49747	Cartilage oligomeric matrix protein OS=Homo sapiens OX=9606 GN=COMP PE=1 SV=2	0	High	71.522	22	12	89	10	757	82.8	4.6	161.74	12	0	High	High	High	High	High	High	High	High	1		24.21338463	24.19326782	24.54947472	24.57311249	24.79329681	24.34229088	24.434515	24.77702332	21867878.2857629	25197573.987279	0.86785649669301	0.236738871394301
A0A1B0GVI3	Keratin, type I cytoskeletal 10 OS=Homo sapiens OX=9606 GN=KRT10 PE=1 SV=2	0	High	71.014	23	15	82	14	624	63.3	5.26	122.59	15	1	High	High	High	High	High	High	High	High	1		26.26040077	25.25214195	25.4233284	25.68692207	25.86496162	24.80177689	26.02594376	26.41401863	52860923.6344595	57484721.4426307	0.919564752300562	0.777506273630834
F5GZZ9	Scavenger receptor cysteine-rich type 1 protein M130 OS=Homo sapiens OX=9606 GN=CD163 PE=1 SV=1	0	High	69.943	14	12	73	12	1109	120.2	6.1	131.61	12	0	High	High	High	High	High	High	High	High	1		24.92213631	24.23047638	24.29019737	24.53483391	24.7241497	25.53953362	23.98851013	25.24045372	23634827.3875705	30730369.8063095	0.769103253118608	0.350444563892951
P04070	Vitamin K-dependent protein C OS=Homo sapiens OX=9606 GN=PROC PE=1 SV=1	0	High	69.349	18	9	171	9	461	52	6.28	349.06	9	0	High	High	High	High	High	High	High	High	1		26.14026451	26.63334465	26.63818169	26.7690239	26.25017929	25.91201401	26.37746239	26.55790901	97927022.746365	81167068.6099909	1.20648711877111	0.212977736453593
A0A4W9A917	Immunoglobulin heavy constant gamma 3 (Fragment) OS=Homo sapiens OX=9606 GN=IGHG3 PE=1 SV=1	0	High	69.312	38	10	189	4	377	41.3	7.9	211.08	10	6	High	High	High	High	High	High	High	High	1		27.35595322	26.93700218	27.36379623	26.23576927	27.13053131	27.28133202	28.20886803	26.49118233	131741096.760903	162738281.751022	0.809527391732312	0.516772420550984
Q15063	Periostin OS=Homo sapiens OX=9606 GN=POSTN PE=1 SV=2	0	High	69.013	19	13	65	13	836	93.3	7.53	100.67	13	0	High	High	High	High	High	High	High	High	1		23.16786766	23.80263901	23.66615486	22.72795296	24.36351395	25.13949776	23.8270092	23.30386543	10626429.7077579	18725119.4361596	0.567495964123865	0.127770201856481
Q9UGM5	Fetuin-B OS=Homo sapiens OX=9606 GN=FETUB PE=1 SV=2	0	High	67.581	32	9	163	9	382	42	6.83	268.24	9	0	High	High	High	High	High	High	High	High	1		27.34706688	27.36922073	27.5892086	27.93427658	27.85899544	27.59649467	27.40381241	27.78043365	197865274.202714	212065404.326989	0.933038912361304	0.577671407552155
Q76LX8	A disintegrin and metalloproteinase with thrombospondin motifs 13 OS=Homo sapiens OX=9606 GN=ADAMTS13 PE=1 SV=1	0	High	67.51	14	16	73	16	1427	153.5	7.17	89.61	16	0	High	High	High	High	High	High	High	High	1		24.78334427	24.05453682	24.70471382	24.05583382	24.81612396	24.52694511	24.31240845	24.87379265	22131642.4011136	26005573.9380316	0.851034568737105	0.367063117622798
O14791	Apolipoprotein L1 OS=Homo sapiens OX=9606 GN=APOL1 PE=1 SV=5	0	High	67.474	29	12	126	12	398	43.9	5.81	164.69	12	0	High	High	High	High	High	High	High	High	1		28.58517456	28.4190197	28.11927795	28.6053524	27.95891762	28.5304985	28.78722763	28.65752792	362198706.329281	375319216.421684	0.96504173109628	0.818699137502555
A0A3B3IS80	Fructose-bisphosphate aldolase OS=Homo sapiens OX=9606 GN=ALDOB PE=1 SV=1	0	High	67.407	41	11	51	10	342	37.3	7.87	87.1	11	1	High	High	High	High	High	High	High	High	1		26.84696198	22.69753075	23.05031395	23.72771263	22.40159035	24.12658501	22.90115166	22.6575737	17741563.6049792	8515885.84504031	2.08334915801061	0.339562958160189
P11021	Endoplasmic reticulum chaperone BiP OS=Homo sapiens OX=9606 GN=HSPA5 PE=1 SV=2	0	High	66.846	27	14	91	13	654	72.3	5.16	146.24	14	1	High	High	High	High	High	High	High	High	1		25.50939941	24.63695145	25.03540421	25.49146461	24.91164017	24.85011292	25.36972237	25.10234833	37706369.664737	34941929.6680686	1.07911526418058	0.661767527715692
P35527	Keratin, type I cytoskeletal 9 OS=Homo sapiens OX=9606 GN=KRT9 PE=1 SV=3	0	High	66.668	26	14	82	14	623	62	5.24	144.74	14	0	High	High	High	High	High	High	High	High	1		27.84811211	25.77362061	25.60902214	25.82644653	25.75962448	25.40993118	25.72215462	26.75510216	80601332.1494608	63124779.6084785	1.27685724448272	0.581258358335855
P35579	Myosin-9 OS=Homo sapiens OX=9606 GN=MYH9 PE=1 SV=4	0	High	66.014	10	18	30	16	1960	226.4	5.6	34.87	18	2	Peak Found	Peak Found	High	High	High	Peak Found	High	Peak Found	1		21.43241119	21.4815731	25.02047157	21.10886955	21.52758598	20.32382011	23.2191143	20.15182495	5025484.82029351	2591913.84808852	1.9389088969912	0.442994495816678
P08185	Corticosteroid-binding globulin OS=Homo sapiens OX=9606 GN=SERPINA6 PE=1 SV=1	0	High	65.066	23	8	466	8	405	45.1	6.04	756.16	8	0	High	High	High	High	High	High	High	High	1		30.65415764	30.35677528	30.40291214	30.42294121	30.73140717	30.33821487	30.48048973	30.93562317	1476154485.88852	1651847933.91225	0.893638243317214	0.315888880535341
Q15166	Serum paraoxonase/lactonase 3 OS=Homo sapiens OX=9606 GN=PON3 PE=1 SV=3	0	High	64.579	36	11	161	9	354	39.6	5.41	191.8	11	2	High	High	High	High	High	High	High	High	1		27.90480804	28.00178146	28.2602272	28.20475388	28.57304955	28.52761459	27.8833313	28.40960121	286288136.14177	341757832.762742	0.837692976419706	0.204552402441531
P08571	Monocyte differentiation antigen CD14 OS=Homo sapiens OX=9606 GN=CD14 PE=1 SV=2	0	High	64.537	27	9	115	9	375	40.1	6.23	178.11	9	0	High	High	High	High	High	High	High	High	1		26.49816704	26.59746933	26.26836777	26.27955437	26.55644417	26.19418526	26.47337341	26.82748413	89221596.4917263	95756809.1046724	0.931751980104074	0.532007074710369
D6RE86	Ceruloplasmin (Fragment) OS=Homo sapiens OX=9606 GN=CP PE=1 SV=8	0	High	64.463	49	7	321	2	178	20.7	7.24	525.74	7	0	High	High	High	High	High	High	High	High	1		21.58078957	21.40581512	21.48238945	21.89860916	21.90133476	21.51934814	21.81367683	21.78322601	3160893.12391122	3537739.61278841	0.893478172470651	0.277284844501491
E7ENL6	Collagen alpha-3(VI) chain OS=Homo sapiens OX=9606 GN=COL6A3 PE=1 SV=2	0	High	64.394	7	14	60	14	2569	277.9	8.18	87.52	14	0	High	High	High	High	High	High	High	High	1		23.85215759	23.64358711	23.73410988	23.58677864	24.12724686	24.04909515	23.78539276	24.39002991	13666668.862311	17831703.160861	0.766425323426656	0.0313303485630374
P68133	Actin, alpha skeletal muscle OS=Homo sapiens OX=9606 GN=ACTA1 PE=1 SV=1	0	High	63.49	28	10	150	1	377	42	5.39	133.59	10	0	High	High	High	High	High	High	High	High	1		21.60037231	21.52104759	24.16327286	22.37438965	22.51880836	22.22199631	22.52833939	21.98798561	5591370.84103138	5215168.43413803	1.072136194956	0.878005733743838
Q9NZP8	Complement C1r subcomponent-like protein OS=Homo sapiens OX=9606 GN=C1RL PE=1 SV=2	0	High	63.204	22	9	163	7	487	53.5	7.2	249.65	9	0	High	High	High	High	High	High	High	High	1		26.4368763	26.39743423	26.87226295	26.67516518	26.37482834	26.55972481	26.69360352	26.89839935	101396644.191059	103973382.828344	0.975217324211342	0.824609066955855
P05160	Coagulation factor XIII B chain OS=Homo sapiens OX=9606 GN=F13B PE=1 SV=3	0	High	62.735	20	11	134	11	661	75.5	6.39	175.2	11	0	High	High	High	High	High	High	High	High	1		25.31043625	25.46940422	25.43902206	25.53720093	24.8775444	25.55362892	25.17823792	25.311903	45489046.6987258	39362774.0258965	1.15563620259077	0.210150244688215
P02750	Leucine-rich alpha-2-glycoprotein OS=Homo sapiens OX=9606 GN=LRG1 PE=1 SV=2	0	High	62.107	28	9	251	9	347	38.2	6.95	407.29	9	0	High	High	High	High	High	High	High	High	1		29.53756523	29.94571495	29.72944832	29.25341606	29.41010284	29.52185059	29.74651527	29.66500282	823124911.868757	805811905.556945	1.02148517066132	0.858579041464607
P00441	Superoxide dismutase [Cu-Zn] OS=Homo sapiens OX=9606 GN=SOD1 PE=1 SV=2	0	High	62.067	40	3	93	3	154	15.9	6.13	202.38	3	0	High	High	High	High	High	High	High	High	1		20.3864727	20.70401192	21.86150932	21.80165863	24.99497414	25.25208473	24.16523743	22.71859169	2389724.9420186	20409280.6439003	0.117090111293697	0.00400100815380379
Q03591	Complement factor H-related protein 1 OS=Homo sapiens OX=9606 GN=CFHR1 PE=1 SV=2	0	High	62.022	31	10	282	1	330	37.6	7.39	482.66	10	3	Peak Found	Peak Found	Peak Found	High	Peak Found	Peak Found	Not Found	Peak Found	1		26.77213669	26.91431046	27.22756958	27.03281212	26.98967743	26.89533043	27.05225372	26.5742588	132986744.651013	123324149.330941	1.07835120187322	0.476700339433472
P33151	Cadherin-5 OS=Homo sapiens OX=9606 GN=CDH5 PE=1 SV=5	0	High	61.689	16	12	123	12	784	87.5	5.43	149.1	12	0	High	High	High	High	High	High	High	High	1		24.71165085	24.44387245	25.53252411	24.95969009	24.58013153	25.21552467	25.39619637	25.43658066	31567449.682413	37414866.910899	0.843714071136183	0.452511180896582
A0A087WVQ9	Elongation factor 1-alpha OS=Homo sapiens OX=9606 GN=EEF1A1 PE=1 SV=2	0	High	61.609	19	3	152	2	459	49.8	9.09	280.45	3	1	High	High	High	High	High	High	High	Peak Found	1		23.86329842	23.95860863	24.97909927	25.51885796	25.46653366	23.86028099	23.1756897	22.68445969	25078818.909053	14572459.0323138	1.72097371167364	0.323191356794961
P69891	Hemoglobin subunit gamma-1 OS=Homo sapiens OX=9606 GN=HBG1 PE=1 SV=2	0	High	60.86	66	8	72	1	147	16.1	7.2	101.1	8	6	Not Found	Not Found	Not Found	Not Found	Not Found	High	Not Found	Not Found	1		22.03538513	22.0866127	21.62986946	22.29558945	20.06391907	27.9625721	20.69560051	20.36949539	4228938.60486638	5067689.73068613	0.834490434420066	0.895549418743965
O75636	Ficolin-3 OS=Homo sapiens OX=9606 GN=FCN3 PE=1 SV=2	0	High	58.967	28	9	297	9	299	32.9	6.67	432.33	9	0	High	High	High	High	High	High	High	High	1		29.20311165	28.95353699	28.49770927	29.27983284	28.85849953	29.32681847	28.30395889	29.05386925	530783281.015046	496007445.165908	1.07011151987347	0.73812943393443
P05154	Plasma serine protease inhibitor OS=Homo sapiens OX=9606 GN=SERPINA5 PE=1 SV=3	0	High	58.502	30	11	119	11	406	45.6	9.26	182.65	11	0	High	High	High	High	High	High	High	High	1		26.57964706	27.53331757	26.85288811	26.3812294	27.1174202	27.20498085	27.0134201	26.67490196	119859625.878588	134467359.66502	0.891365950645398	0.571102277786989
O00187	Mannan-binding lectin serine protease 2 OS=Homo sapiens OX=9606 GN=MASP2 PE=1 SV=4	0	High	58.27	20	11	102	11	686	75.7	5.63	157.87	11	0	High	High	High	High	High	High	High	High	1		25.00973701	25.40184402	25.20100594	25.55838776	25.05708122	25.09406471	25.0049572	25.17344475	41103094.645804	35526370.510652	1.15697421535025	0.142096577449678
Q96IY4	Carboxypeptidase B2 OS=Homo sapiens OX=9606 GN=CPB2 PE=1 SV=2	0	High	55.948	23	8	169	8	423	48.4	7.71	331.38	8	0	High	High	High	High	High	High	High	High	1		27.89839935	27.71723175	27.77451515	27.98417854	27.80517197	28.07389641	27.89336967	27.97253227	240853591.750222	256830727.954568	0.937791181251596	0.307278860679365
P69892	Hemoglobin subunit gamma-2 OS=Homo sapiens OX=9606 GN=HBG2 PE=1 SV=2	0	High	55.436	66	8	71	1	147	16.1	7.2	96.35	8	0	Not Found	Peak Found	Peak Found	Peak Found	Peak Found	High	Peak Found	Not Found	1		17.59701729	18.58727837	20.19626236	18.72744942	19.67086601	23.16764641	19.651371	17.66250801	449201.076635505	1076635.04239457	0.417226877212196	0.35688226740938
Q14515	SPARC-like protein 1 OS=Homo sapiens OX=9606 GN=SPARCL1 PE=1 SV=2	0	High	53.704	18	9	47	9	664	75.2	4.81	70.41	9	0	High	High	High	High	High	High	High	High	1		23.11826134	23.4045639	23.78584671	22.7682972	23.60507202	24.07548714	23.30472946	24.18397522	10109738.0972731	14527830.7039096	0.695887658888572	0.129690546795658
P06276	Cholinesterase OS=Homo sapiens OX=9606 GN=BCHE PE=1 SV=1	0	High	53.629	20	11	116	11	602	68.4	7.42	142.86	11	0	High	High	High	High	High	High	High	High	1		27.17359924	27.05420303	26.873703	27.26190758	27.05930901	27.22480202	27.13985443	27.14334488	142941858.725457	148082671.321752	0.965284171669724	0.59370986985553
P02747	Complement C1q subcomponent subunit C OS=Homo sapiens OX=9606 GN=C1QC PE=1 SV=3	0	High	52.718	36	6	199	6	245	25.8	8.41	375.55	6	0	High	High	High	High	High	High	High	High	1		30.55481339	30.72398186	30.45837975	30.7451992	30.70988846	30.62908554	30.85490036	30.89216423	1650886224.21562	1832936483.86314	0.900678358879172	0.15352063582077
P20851	C4b-binding protein beta chain OS=Homo sapiens OX=9606 GN=C4BPB PE=1 SV=1	0	High	51.544	33	7	131	7	252	28.3	5.14	199.25	7	0	High	High	High	High	High	High	High	High	1		27.69176102	27.88285255	27.72279167	27.88247299	27.06729889	27.23886299	27.56429482	27.5412693	232873229.142471	171416589.776896	1.35852212114104	0.0149701141438039
P35443	Thrombospondin-4 OS=Homo sapiens OX=9606 GN=THBS4 PE=1 SV=2	0	High	50.937	17	12	67	10	961	105.8	4.68	105.25	12	2	High	High	High	High	High	High	High	High	1		24.61567688	24.12597466	24.42393303	24.71914291	25.04932022	24.44083595	24.58261299	25.28157043	23257325.5585964	30002614.6491692	0.77517662478928	0.170466546239453
A0A286YFJ8	Immunoglobulin heavy constant gamma 4 (Fragment) OS=Homo sapiens OX=9606 GN=IGHG4 PE=1 SV=1	0	High	50.798	28	7	84	3	396	43.8	6.24	158.69	7	0	Peak Found	High	High	High	High	Peak Found	High	High	1		19.44726753	23.59767914	22.55555534	21.82756424	20.90052414	19.33614349	22.42931938	19.43200111	3798547.84553685	1508305.28207453	2.51842109862024	0.288263913304117
P43251	Biotinidase OS=Homo sapiens OX=9606 GN=BTD PE=1 SV=2	0	High	50.299	15	7	71	7	543	61.1	6.25	151.5	7	0	High	High	High	High	High	High	High	High	1		26.75273132	26.63977432	26.34621429	26.78159523	26.64333534	26.66807747	26.48784256	26.87343407	103861000.695635	106639919.826578	0.973941098835577	0.774557530313544
P13796	Plastin-2 OS=Homo sapiens OX=9606 GN=LCP1 PE=1 SV=6	0	High	49.968	18	10	65	10	627	70.2	5.43	128.54	10	0	High	High	High	High	High	High	High	High	1		23.91325188	23.92961884	23.60406876	23.5070343	24.06138611	24.34048653	23.94330597	23.78154945	13995827.4258041	17149723.9083884	0.816096369863911	0.115694296703813
P11142	Heat shock cognate 71 kDa protein OS=Homo sapiens OX=9606 GN=HSPA8 PE=1 SV=1	0	High	49.585	21	12	39	11	646	70.9	5.52	57.22	12	0	High	High	High	High	High	High	High	High	1		24.18996048	21.80217361	23.43103981	22.51185226	21.59922791	23.18690491	22.62338638	22.34772873	8294689.46399433	5687298.05259483	1.45845872456251	0.41211152163036
G3V2W1	Protein Z-dependent protease inhibitor OS=Homo sapiens OX=9606 GN=SERPINA10 PE=1 SV=1	0	High	49.396	19	11	124	11	484	55.1	7.64	151.14	11	0	High	High	High	High	High	High	High	High	1		26.92614365	26.6210556	26.43041992	27.19949341	26.52590942	26.70383644	26.67296219	26.99113464	116380825.620445	110805993.075965	1.05031165183148	0.729297697317901
Q9BWP8	Collectin-11 OS=Homo sapiens OX=9606 GN=COLEC11 PE=1 SV=1	0	High	48.63	26	6	48	6	271	28.6	5.41	102.69	6	0	High	High	High	High	High	High	High	High	1		24.54047203	24.36552811	24.72699547	24.06991577	24.96802521	24.90866852	24.36257362	25.11317444	22535995.5006419	29992749.5011449	0.751381446365284	0.104315166931434
Q07954	Prolow-density lipoprotein receptor-related protein 1 OS=Homo sapiens OX=9606 GN=LRP1 PE=1 SV=2	0	High	47.575	4	16	55	16	4544	504.3	5.39	57.93	16	0	High	High	High	High	High	High	High	High	1		25.86489296	24.52886009	25.17199135	24.52666283	25.71912766	25.06329536	25.8829155	25.15305519	34096062.5120919	45983037.3095785	0.741492178573197	0.29771340828198
O00391	Sulfhydryl oxidase 1 OS=Homo sapiens OX=9606 GN=QSOX1 PE=1 SV=3	0	High	47.186	13	8	79	8	747	82.5	8.92	113	8	0	High	High	High	High	High	High	High	High	1		24.63083267	24.28629112	24.90374374	24.43735504	24.83010292	25.27210236	24.60755157	25.1686821	24812360.2786028	32855002.9870511	0.755207975125793	0.0930833413309503
P11226	Mannose-binding protein C OS=Homo sapiens OX=9606 GN=MBL2 PE=1 SV=2	0	High	46.471	46	11	54	11	248	26.1	5.49	67.81	11	0	High	High	High	High	High	High	High	High	1		27.15247536	26.81386375	26.71826935	26.37212372	27.26980019	23.18617058	27.70001221	25.5370903	113978229.364192	63632846.3416025	1.7911854634369	0.448637337471274
A0A0C4DGZ8	Glycoprotein Ib (Platelet), alpha polypeptide OS=Homo sapiens OX=9606 GN=GP1BA PE=1 SV=1	0	High	46.158	14	7	88	7	626	68.9	6.68	159.32	7	0	High	High	High	High	High	High	High	High	1		25.4101181	25.36334038	25.60625458	25.08833313	25.70623779	25.79948807	25.0895977	25.2955513	43274431.9914253	46564227.7054331	0.929349290729804	0.614743250740275
P02775	Platelet basic protein OS=Homo sapiens OX=9606 GN=PPBP PE=1 SV=3	0	High	45.894	45	7	85	7	128	13.9	8.79	120.66	7	0	High	High	High	High	High	High	High	High	1		24.56969643	27.64322853	28.72296143	26.24372292	27.72019958	23.66579437	26.85891151	27.16004562	116431188.718242	85607732.0346464	1.36005458795616	0.740898001064472
P06733	Alpha-enolase OS=Homo sapiens OX=9606 GN=ENO1 PE=1 SV=2	0	High	45.525	31	11	49	11	434	47.1	7.39	67.33	11	0	High	High	High	High	High	High	High	High	1		23.06373978	22.23996162	24.3069191	24.03433228	23.07130051	23.71448135	23.4703064	23.15688133	11155394.4749124	10715845.8526646	1.0410185652436	0.910631005967253
P00338	L-lactate dehydrogenase A chain OS=Homo sapiens OX=9606 GN=LDHA PE=1 SV=2	0	High	44.142	26	6	34	5	332	36.7	8.27	50.34	6	0	High	High	High	High	High	High	High	High	1		23.37046051	23.69782448	23.92992592	23.30043411	22.36688614	22.70182037	22.01189613	21.77568626	12493386.4912386	4865215.3195042	2.56790001485725	0.00161295524480742
P00558	Phosphoglycerate kinase 1 OS=Homo sapiens OX=9606 GN=PGK1 PE=1 SV=3	0	High	43.867	27	9	27	9	417	44.6	8.1	38.16	9	0	High	High	High	High	High	High	High	High	1		21.33939171	22.10449791	24.11294365	22.48586655	22.59168243	23.7632637	23.13872337	23.39764977	5975694.46547743	9789676.91689527	0.610407730122781	0.30467334426359
Q5SRP5	Apolipoprotein M OS=Homo sapiens OX=9606 GN=APOM PE=1 SV=1	0	High	43.606	64	9	202	1	129	14.2	9.38	250.46	9	0	Peak Found	High	Peak Found	High	High	High	Peak Found	High	1		19.41867065	19.7253418	19.68621635	20.33925819	20.13969231	20.14144707	19.91238403	20.66634941	908024.530669141	1217059.44512919	0.746080673629506	0.144303481489989
P0DOY2	Immunoglobulin lambda constant 2 OS=Homo sapiens OX=9606 GN=IGLC2 PE=1 SV=1	0	High	43.598	56	4	160	1	106	11.3	7.24	265.29	4	1	High	High	High	Peak Found	High	High	High	Peak Found	1		26.69329262	26.51848984	26.24792862	25.04014206	27.0813961	26.91925812	27.56756592	26.08239746	73180872.726064	126332833.605845	0.579270413219627	0.155102072870312
P02743	Serum amyloid P-component OS=Homo sapiens OX=9606 GN=APCS PE=1 SV=2	0	High	43.028	28	7	131	7	223	25.4	6.54	205.79	7	0	High	High	High	High	High	High	High	High	1		29.85561752	29.96396637	28.93655968	29.82642937	28.86583138	29.31749535	28.85535812	29.36560059	839900528.406799	575831455.843202	1.45858743888334	0.0958409739174355
Q15113	Procollagen C-endopeptidase enhancer 1 OS=Homo sapiens OX=9606 GN=PCOLCE PE=1 SV=2	0	High	42.064	25	9	65	9	449	47.9	7.43	111.34	9	0	High	High	High	High	High	High	High	High	1		23.8782711	24.17013931	24.71383858	23.75837708	24.51207161	24.07113457	24.15258598	24.65095329	18361193.6851696	21334520.6834583	0.860633053706519	0.427588302670956
A0A096LPE2	SAA2-SAA4 readthrough OS=Homo sapiens OX=9606 GN=SAA2-SAA4 PE=3 SV=1	0	High	42.027	28	6	211	5	208	23.3	8.98	349.18	6	0	High	High	High	High	High	High	High	High	1		29.33014297	29.81894112	29.24722672	29.49915695	28.59294319	29.08453941	28.87365913	28.68636322	745620838.561819	470420678.375361	1.58500863766637	0.00723694815685499
H0Y4K8	Fibronectin (Fragment) OS=Homo sapiens OX=9606 GN=FN1 PE=1 SV=1	0	High	41.885	42	7	47	1	241	26.5	6.89	67.76	7	0	High	Peak Found	Peak Found	Peak Found	Peak Found	High	Peak Found	Peak Found	1		26.48268318	24.6331234	24.19072723	21.65974426	23.34053612	25.97765732	24.37481117	23.63493156	19835336.2353063	21118207.40385	0.939252837894289	0.940177749066135
P11464	Pregnancy-specific beta-1-glycoprotein 1 OS=Homo sapiens OX=9606 GN=PSG1 PE=1 SV=1	0	High	41.649	21	8	60	3	419	47.2	8.12	91.7	8	1	High	Not Found	High	High	High	High	High	High	1		22.46231651	16.4232769	25.89015007	23.30456734	23.82878113	24.98272133	22.19599724	22.34093857	4253083.37108276	10596684.2032349	0.401359830066881	0.55535848609898
P63104	14-3-3 protein zeta/delta OS=Homo sapiens OX=9606 GN=YWHAZ PE=1 SV=1	0	High	41.435	31	7	51	4	245	27.7	4.79	87.86	7	0	Peak Found	High	High	High	High	High	High	High	1		21.46774483	21.60328484	24.5235939	22.49197769	22.59702682	22.68356133	23.21961975	22.18335152	6021328.15917844	6677561.16492518	0.901725646603779	0.846094817969328
Q00887	Pregnancy-specific beta-1-glycoprotein 9 OS=Homo sapiens OX=9606 GN=PSG9 PE=2 SV=2	0	High	41.311	26	10	43	5	426	48.2	8.07	56.42	10	5	Not Found	Not Found	High	Peak Found	High	High	Peak Found	Peak Found	1		21.87615776	18.37088585	26.71842957	23.37364006	23.86369896	25.34652901	22.15421677	22.11195755	6290652.81303841	10834284.708804	0.580624654244744	0.693632561949706
A0A0A0MSV6	Complement C1q subcomponent subunit B (Fragment) OS=Homo sapiens OX=9606 GN=C1QB PE=1 SV=6	0	High	41.203	20	4	159	4	228	24	9.16	338.25	4	0	High	High	High	High	High	High	High	High	1		29.47204018	29.75349045	29.36932564	29.63477325	29.66580963	29.40257263	29.68130493	29.56980896	790071171.685632	802471012.171571	0.984547927217478	0.840020265821704
Q6EMK4	Vasorin OS=Homo sapiens OX=9606 GN=VASN PE=1 SV=1	0	High	40.993	10	5	55	5	673	71.7	7.39	115.31	5	0	High	High	High	High	High	High	High	High	1		24.83290291	24.59127235	24.56866646	24.29675102	24.90510368	25.12462425	24.49272919	24.92365265	24947608.4417409	30483546.9323086	0.818395854561783	0.143855489327783
O95445	Apolipoprotein M OS=Homo sapiens OX=9606 GN=APOM PE=1 SV=2	0	High	40.315	43	9	201	1	188	21.2	6.01	246.94	9	8	Peak Found	High	High	High	Peak Found	High	Peak Found	Peak Found	1		28.09124756	28.15192986	28.89492226	28.34451103	28.15920448	28.09368896	28.53012085	28.18364525	347070301.042196	317386359.488527	1.09352620447049	0.557068253327617
Q13885	Tubulin beta-2A chain OS=Homo sapiens OX=9606 GN=TUBB2A PE=1 SV=1	0	High	39.95	10	4	34	4	445	49.9	4.89	93.98	4	0	High	High	High	High	High	High	High	High	1		25.10577393	23.05844688	21.91468239	20.77557564	20.69937134	19.35161781	18.89640236	18.99322319	6878295.70755381	733864.240911436	9.37270863478943	0.01891436151765
P04075	Fructose-bisphosphate aldolase A OS=Homo sapiens OX=9606 GN=ALDOA PE=1 SV=2	0	High	39.912	31	9	54	8	364	39.4	8.09	65.37	9	0	High	High	High	High	High	High	High	High	1		23.78053856	23.80884552	25.02780151	23.77959824	24.20230293	24.68761635	24.48556709	24.50611115	17971356.2999673	23244714.6534771	0.773137316068496	0.297489336628725
Q9NZT1	Calmodulin-like protein 5 OS=Homo sapiens OX=9606 GN=CALML5 PE=1 SV=2	0	High	39.497	53	6	9	6	146	15.9	4.44	18.66	6	0	Peak Found	Peak Found	Peak Found	High	Not Found	Not Found	Not Found	Not Found	1		22.01555252	21.33345795	21.03839493	24.24934769	14.61002064	17.27829933	15.64995384	18.60231781	4683605.95578042	94967.6086147974	49.3179308618565	0.00264109028177235
P07900	Heat shock protein HSP 90-alpha OS=Homo sapiens OX=9606 GN=HSP90AA1 PE=1 SV=5	0	High	39.279	10	6	155	6	732	84.6	5.02	278.65	6	0	Peak Found	High	High	High	High	High	High	High	1		23.14979172	23.28977013	24.65838623	24.18969154	22.88799667	21.87978363	21.61066055	20.99213982	14828917.0356336	3760896.48505764	3.94292081543593	0.0101354684159714
C9JF17	Apolipoprotein D (Fragment) OS=Homo sapiens OX=9606 GN=APOD PE=1 SV=1	0	High	38.057	31	7	198	7	215	24.1	5.6	229.99	7	0	High	High	High	High	High	High	High	High	1		29.20305443	29.1140728	29.75775528	28.80649757	29.45750999	29.25031281	28.82452202	29.48871613	625461143.727422	640785045.304626	0.976085737815683	0.893668446607882
P54289	Voltage-dependent calcium channel subunit alpha-2/delta-1 OS=Homo sapiens OX=9606 GN=CACNA2D1 PE=1 SV=3	0	High	37.991	11	10	24	10	1103	124.5	5.27	26.97	10	0	High	High	High	High	High	High	High	High	1		22.11089516	21.98661995	22.60935211	22.26319122	23.18868446	23.34428406	21.22935295	23.90376472	4962083.59676369	7916995.20813657	0.626763496290106	0.302992930844742
A0A0B4J231	Immunoglobulin lambda-like polypeptide 5 OS=Homo sapiens OX=9606 GN=IGLL5 PE=1 SV=1	0	High	37.911	31	5	56	3	215	23.1	8.84	77.88	5	2	High	High	High	High	High	High	High	High	1		25.36473846	25.54753113	25.99253654	24.11258698	26.00373268	25.85496712	26.66964149	24.58275986	40023618.7042893	57528570.5582843	0.695717246506931	0.4117623889533
A0A7P0TAE1	Endoplasmin OS=Homo sapiens OX=9606 GN=HSP90B1 PE=4 SV=1	0	High	37.894	15	11	47	11	789	90.7	5.24	38.27	11	0	High	High	High	High	High	High	High	High	1		23.83961105	23.5729351	24.04746246	23.38141632	24.07514763	24.08566093	24.08028793	23.92964363	13725508.2086817	17281019.9007968	0.794253365106582	0.070374675035732
Q16557	Pregnancy-specific beta-1-glycoprotein 3 OS=Homo sapiens OX=9606 GN=PSG3 PE=2 SV=2	0	High	37.83	27	10	54	4	428	47.9	8.54	77.18	10	3	Peak Found	Peak Found	High	High	High	High	High	High	1		21.75259972	18.71695137	25.31698036	23.00508308	23.58060646	24.99775314	22.2955513	22.162117	4810994.21009562	10038267.5980598	0.479265387488324	0.51292143757352
Q6P988	Palmitoleoyl-protein carboxylesterase NOTUM OS=Homo sapiens OX=9606 GN=NOTUM PE=1 SV=2	0	High	37.569	21	8	22	8	496	55.7	7.55	33.03	8	0	High	Not Found	High	High	High	High	High	Peak Found	1		19.40016365	16.07462692	23.25164032	19.57942581	19.94517517	23.80827141	20.78665924	20.35731506	781813.068594399	2450008.32370502	0.319106290795007	0.37221875954648
P04180	Phosphatidylcholine-sterol acyltransferase OS=Homo sapiens OX=9606 GN=LCAT PE=1 SV=1	0	High	37.211	17	7	83	7	440	49.5	6.11	138.88	7	0	High	High	High	High	High	High	High	High	1		26.48796463	26.459198	26.33927345	26.37161636	26.72576332	26.01202965	26.38850021	26.49505043	89445967.6975198	88878793.8408597	1.00638143062197	0.954092068722881
P07738	Bisphosphoglycerate mutase OS=Homo sapiens OX=9606 GN=BPGM PE=1 SV=2	0	High	36.894	28	6	37	6	259	30	6.54	61.82	6	0	High	High	High	High	High	High	High	High	1		22.65912056	22.81869125	24.04226494	22.44094467	22.69990158	24.38196564	23.28687859	23.94003868	8332138.29825365	12515357.1202665	0.665753139777464	0.297728174835483
P18065	Insulin-like growth factor-binding protein 2 OS=Homo sapiens OX=9606 GN=IGFBP2 PE=1 SV=2	0	High	36.722	27	7	20	7	325	34.8	7.5	34.56	7	0	Peak Found	Peak Found	High	Peak Found	High	High	High	High	1		21.92111397	22.06196976	23.21657372	20.647192	23.8889389	23.54561043	24.58950043	23.27919197	4084455.57955307	14869063.3296406	0.274694880841011	0.0205395435731531
P30041	Peroxiredoxin-6 OS=Homo sapiens OX=9606 GN=PRDX6 PE=1 SV=3	0	High	36.687	39	9	45	9	224	25	6.38	47.84	9	0	High	High	High	High	High	High	High	High	1		22.91192818	23.57767105	24.12517929	22.99651146	23.39327049	24.23970604	23.80463219	24.3745594	11090510.9305929	16239929.4573375	0.682916201066503	0.177096590695881
P32119	Peroxiredoxin-2 OS=Homo sapiens OX=9606 GN=PRDX2 PE=1 SV=5	0	High	36.664	37	7	137	6	198	21.9	5.97	224.28	7	0	High	High	High	High	High	High	High	High	1		26.5029068	26.63679695	27.97041893	26.78598785	27.01282883	28.42738724	27.26669502	27.74189568	131823069.889511	205163904.585566	0.642525643854338	0.213456108402983
A0A087WTF6	Neural cell adhesion molecule 1 OS=Homo sapiens OX=9606 GN=NCAM1 PE=1 SV=1	0	High	36.584	10	8	62	8	848	93.3	4.87	82.25	8	0	High	High	High	High	High	High	High	High	1		25.08066559	24.32512665	24.90992165	24.13617706	25.02362251	25.29526329	24.63279915	25.40333176	25659197.9077552	35683509.5225039	0.719077194230941	0.145411378608889
A0A286YEY5	Immunoglobulin heavy constant alpha 2 (Fragment) OS=Homo sapiens OX=9606 GN=IGHA2 PE=1 SV=1	0	High	36.479	25	8	79	4	391	42.3	5.63	100.5	8	0	High	High	High	High	High	High	High	High	1		23.76572609	22.3010006	24.18769264	23.94885445	24.20086479	24.22196388	23.58099174	23.08169937	12288610.3682448	14318528.9447206	0.858231345949529	0.678123009451781
Q13201	Multimerin-1 OS=Homo sapiens OX=9606 GN=MMRN1 PE=1 SV=3	0	High	36.014	8	8	15	8	1228	138	7.93	22.1	8	0	High	Peak Found	High	Peak Found	High	Peak Found	Peak Found	High	1		22.58952332	22.88895416	23.72018623	22.59121513	22.95118332	22.17977905	22.09746742	22.33031464	8088662.35982004	5494992.59942659	1.47200605159397	0.141558000149105
P06702	Protein S100-A9 OS=Homo sapiens OX=9606 GN=S100A9 PE=1 SV=1	0	High	35.759	45	4	46	4	114	13.2	6.13	87.4	4	0	Peak Found	High	High	High	High	High	High	High	1		22.89882088	23.50534248	24.15770912	25.2783947	24.8368454	24.76356697	23.62481499	23.65602493	16319197.6874279	19545227.9209169	0.834945376613563	0.68430372895814
P02656	Apolipoprotein C-III OS=Homo sapiens OX=9606 GN=APOC3 PE=1 SV=1	0	High	35.521	49	4	102	4	99	10.8	5.41	135.49	4	0	High	High	High	High	High	High	High	High	1		29.37025452	30.46775055	29.9325428	30.52503967	29.846632	29.1980114	29.90058708	29.53841972	1130173315.30778	825625649.275335	1.36886894962596	0.200113064269752
O43866	CD5 antigen-like OS=Homo sapiens OX=9606 GN=CD5L PE=1 SV=1	0	High	35.41	27	6	30	6	347	38.1	5.47	30.53	6	0	High	High	High	Peak Found	High	High	High	High	1		24.87822723	24.75017548	24.1288166	24.1102314	24.58053589	23.93507004	24.9497776	24.29515266	23187801.0620675	22762158.6678034	1.01869956186827	0.930827901310914
P00918	Carbonic anhydrase 2 OS=Homo sapiens OX=9606 GN=CA2 PE=1 SV=2	0	High	35.371	31	7	76	7	260	29.2	7.4	87.55	7	0	High	High	High	High	High	High	High	High	1		25.63503075	25.9893856	26.89958763	25.8869648	26.02952003	27.42395973	26.48184395	27.10554886	72062341.5602334	113665417.484058	0.633986511951537	0.165741850981724
A1L4H1	Soluble scavenger receptor cysteine-rich domain-containing protein SSC5D OS=Homo sapiens OX=9606 GN=SSC5D PE=1 SV=3	0	High	35.093	8	9	24	9	1573	165.6	6.13	27.54	9	0	High	High	High	High	High	High	Peak Found	High	1		22.60950851	21.63335609	22.5800457	22.77585793	21.75422668	21.77353668	21.33831215	22.58234215	5533236.11578087	3811967.56996022	1.45154333404747	0.193510425375078
A0A0A0MSA9	Poliovirus receptor OS=Homo sapiens OX=9606 GN=PVR PE=1 SV=1	0	High	35.079	15	5	34	5	392	42.9	6.83	43.19	5	0	High	High	High	High	High	High	High	High	1		23.98755646	23.65355492	24.12524414	24.08760834	23.87870789	24.24477196	23.67759514	24.46638489	16357976.5506016	17573095.0296887	0.930853473617807	0.635998047655778
Q8NBP7	Proprotein convertase subtilisin/kexin type 9 OS=Homo sapiens OX=9606 GN=PCSK9 PE=1 SV=3	0	High	34.639	14	8	45	8	692	74.2	6.61	33.56	8	0	High	High	High	High	High	High	High	High	1		23.24808311	23.13225937	23.81274223	23.120224	23.40014458	23.3390007	22.91030884	23.47724533	10532372.9517347	10197236.2907712	1.0328654403416	0.829516499489237
Q6UX71	Plexin domain-containing protein 2 OS=Homo sapiens OX=9606 GN=PLXDC2 PE=1 SV=1	0	High	34.288	13	7	46	7	529	59.5	6.46	49.89	7	0	High	High	High	High	High	High	High	High	1		23.61040688	24.02757454	24.04137421	23.27355576	23.95373154	24.43302727	24.16088867	24.27479935	13993251.056911	19347069.3034346	0.723274974490673	0.067793487884454
V9GYM3	Apolipoprotein A-II OS=Homo sapiens OX=9606 GN=APOA2 PE=1 SV=1	0	High	34.266	32	6	262	6	133	14.9	8.27	184.91	6	0	High	High	High	High	High	High	High	High	1		32.73046494	32.4703598	32.68885422	32.53924942	32.85725784	32.58909225	32.51778412	32.72499847	6542668799.62248	6844429602.91235	0.955911475346101	0.527556263787906
P22352	Glutathione peroxidase 3 OS=Homo sapiens OX=9606 GN=GPX3 PE=1 SV=2	0	High	34.265	32	6	151	6	226	25.5	8.13	217.04	6	0	High	High	High	High	High	High	High	High	1		27.64176178	27.69176865	27.64870644	27.72327614	27.58686256	27.74998283	27.70158768	27.71271515	214496408.763516	216199366.52369	0.992123206522036	0.78542365478034
P05019	Insulin-like growth factor I OS=Homo sapiens OX=9606 GN=IGF1 PE=1 SV=1	0	High	34.148	22	5	37	5	195	21.8	9.72	59.64	5	0	High	High	High	High	High	High	High	High	1		24.16905785	23.68284225	23.87288666	22.76213264	22.98294258	23.90824699	23.87953949	24.54030228	12907711.0359976	14889147.6870716	0.866920747062338	0.656995149017095
E7EQB2	Lactotransferrin (Fragment) OS=Homo sapiens OX=9606 GN=LTF PE=1 SV=1	0	High	34.132	16	9	20	9	696	76.6	8.02	27.53	9	0	High	High	High	High	High	High	Peak Found	High	1		22.25216484	22.24687767	22.49421501	20.84485435	23.50855637	22.83750343	20.45869637	21.42240143	4078275.95529455	4362698.66981439	0.934805785123835	0.905284171306866
A0A5F9ZHM4	L-lactate dehydrogenase OS=Homo sapiens OX=9606 GN=LDHB PE=1 SV=1	0	High	33.577	28	8	43	7	341	37.4	6.25	44.46	8	1	High	High	High	High	High	High	High	High	1		24.64636993	24.72021294	25.42142296	24.55817032	24.65669441	25.35233498	24.81696892	24.92321205	29960202.4653533	32127437.7326374	0.932542542442392	0.698031171828676
P02763	Alpha-1-acid glycoprotein 1 OS=Homo sapiens OX=9606 GN=ORM1 PE=1 SV=1	0	High	33.096	37	6	46	5	201	23.5	5.02	88.82	6	1	High	High	Peak Found	High	High	High	High	High	1		24.33665657	25.23910522	23.98851967	24.7192955	24.82722664	24.25986481	24.37649727	24.40917397	24921615.2274186	23209155.1666392	1.07378381713958	0.739910217927798
P02730	Band 3 anion transport protein OS=Homo sapiens OX=9606 GN=SLC4A1 PE=1 SV=3	0	High	33.074	9	7	35	7	911	101.7	5.19	58.29	7	0	High	High	High	Peak Found	High	High	High	High	1		22.38040352	23.40777016	24.58673477	23.41700172	22.55908012	24.37436295	24.00532341	23.44894791	11443123.3117705	12687712.0411739	0.901905976005405	0.811989883240271
P02654	Apolipoprotein C-I OS=Homo sapiens OX=9606 GN=APOC1 PE=1 SV=1	0	High	33.048	40	7	243	7	83	9.3	8.47	356.61	7	0	High	High	High	High	High	High	High	High	1		28.98497772	29.15858459	29.57387352	29.85696411	29.55581856	29.13180923	29.0592804	29.10925674	705269781.315052	622734182.950455	1.13253744635239	0.462336341609318
Q86U17	Serpin A11 OS=Homo sapiens OX=9606 GN=SERPINA11 PE=2 SV=2	0	High	32.804	18	7	38	7	422	47	7.68	59.62	7	0	High	High	High	High	High	High	High	High	1		23.82826424	23.78426361	23.46563911	23.14549637	23.36513138	23.79810333	23.46998024	23.73519707	12332105.7697556	12645344.4963395	0.975228928980575	0.855073974616991
P14151	L-selectin OS=Homo sapiens OX=9606 GN=SELL PE=1 SV=2	0	High	32.375	12	5	69	5	372	42.2	6.6	105.25	5	0	High	High	High	High	High	High	High	High	1		26.19125557	25.40061951	26.03234482	25.82484818	26.20210266	26.56583405	26.17264366	26.3080349	60998355.8076553	83319671.6117546	0.732100290695934	0.0586917575302576
Q5VY30	Retinol-binding protein OS=Homo sapiens OX=9606 GN=RBP4 PE=1 SV=2	0	High	32.358	30	7	84	7	199	23	6.09	82.66	7	0	High	High	High	High	High	High	High	High	1		28.27380562	27.95127487	28.27806664	27.92256165	27.58745956	27.49285889	28.25437355	27.48994446	288986567.520189	218970171.368519	1.31975312305819	0.103449846057624
Q15485	Ficolin-2 OS=Homo sapiens OX=9606 GN=FCN2 PE=1 SV=2	0	High	32.176	20	5	43	5	313	34	6.77	81.19	5	0	High	High	High	High	High	High	High	High	1		24.95737648	25.83900642	24.19908905	25.21257401	24.57609177	24.47821236	25.07569695	25.2671032	34786193.6437172	30225776.563101	1.15087840906571	0.621281160379636
Q7Z7G0	Target of Nesh-SH3 OS=Homo sapiens OX=9606 GN=ABI3BP PE=1 SV=1	0	High	32.091	7	6	30	6	1075	118.6	9.44	30.46	6	0	High	High	High	High	High	High	High	High	1		25.05020332	24.458004	24.62546349	24.41117287	24.80062103	24.9039135	24.51235008	25.01976776	26075849.5380436	29396948.9472199	0.887025710894722	0.377489499862737
A0A5H1ZRQ7	Immunoglobulin lambda constant 7 (Fragment) OS=Homo sapiens OX=9606 GN=IGLC7 PE=1 SV=1	0	High	31.833	42	3	148	1	106	11.3	8.29	238.07	3	0	High	Not Found	Not Found	Not Found	High	Not Found	High	Not Found	1		20.18543243	16.03401566	17.58835793	15.88226891	20.97207451	15.78448582	19.64855003	17.66918945	175671.268988059	375531.643263924	0.467793519239062	0.49595429696753
Q6UXB8	Peptidase inhibitor 16 OS=Homo sapiens OX=9606 GN=PI16 PE=1 SV=1	0	High	31.758	11	5	46	5	463	49.4	5.39	63.16	5	0	High	High	High	High	High	High	High	High	1		23.57374954	24.55165291	24.45058823	23.37600517	24.45639801	25.46934319	25.17820549	25.19717979	16638233.8371831	35351831.4016553	0.470647012544986	0.0259582082423324
E7EUF1	Ectonucleotide pyrophosphatase/phosphodiesterase family member 2 OS=Homo sapiens OX=9606 GN=ENPP2 PE=1 SV=1	0	High	31.645	11	9	53	9	884	101.5	7.53	46.07	9	0	High	High	High	High	High	High	High	High	1		24.65058708	23.25605202	23.87013626	23.88737679	24.24187851	24.14597702	23.52798271	24.33275604	15828684.6449765	17515739.5846729	0.903683488125578	0.681186699547221
P22692	Insulin-like growth factor-binding protein 4 OS=Homo sapiens OX=9606 GN=IGFBP4 PE=1 SV=2	0	High	31.444	30	5	33	5	258	27.9	7.15	51.61	5	0	High	High	High	High	High	High	High	High	1		23.56217766	23.8266983	23.42172432	23.10506248	23.81083488	23.08509064	23.9780941	23.5098896	11691167.6517695	12679348.7027433	0.922063737330613	0.652172063262514
P55056	Apolipoprotein C-IV OS=Homo sapiens OX=9606 GN=APOC4 PE=1 SV=1	0	High	30.998	37	6	138	4	127	14.5	8.92	162.65	6	2	High	High	High	High	High	High	High	High	1		27.5510006	27.77572441	27.24028587	28.37732506	26.93826866	26.74492645	27.39073753	27.21837807	223559557.711755	141191468.701854	1.58337865429981	0.0556730168329863
Q9BXR6	Complement factor H-related protein 5 OS=Homo sapiens OX=9606 GN=CFHR5 PE=1 SV=1	0	High	30.959	12	8	59	7	569	64.4	7.06	42.3	8	0	High	High	High	High	High	High	High	High	1		23.15324783	23.24628448	24.18783951	24.67298889	23.74993134	23.08540535	23.95270348	23.75978279	14758985.0513701	13044657.5947452	1.13141988926681	0.682845600712043
P11597	Cholesteryl ester transfer protein OS=Homo sapiens OX=9606 GN=CETP PE=1 SV=2	0	High	30.789	19	9	49	5	493	54.7	6.09	46.63	9	4	High	High	High	High	High	High	High	High	1		23.93323898	24.14523697	24.21567154	25.34479332	24.89068222	23.57767677	23.85887909	24.4001503	22287557.7843008	19030987.5943001	1.17111934805612	0.615909167166894
P07737	Profilin-1 OS=Homo sapiens OX=9606 GN=PFN1 PE=1 SV=2	0	High	30.392	60	8	37	8	140	15	8.27	61.65	8	0	Peak Found	High	High	High	High	High	High	High	1		22.42651558	23.42104912	25.63222885	23.23748589	23.78421402	23.38224411	24.05366135	23.22212982	13433387.876637	12808181.5335524	1.04881304511861	0.926161457821975
P00491	Purine nucleoside phosphorylase OS=Homo sapiens OX=9606 GN=PNP PE=1 SV=2	0	High	30.269	26	6	13	6	289	32.1	6.95	25.9	6	0	High	High	High	High	Peak Found	High	High	High	1		20.52095795	20.45178795	21.85913467	20.94151115	20.82823944	22.51312447	21.07145882	21.76221848	2016396.50754752	3057159.30889687	0.659565401671891	0.273707026139101
P02776	Platelet factor 4 OS=Homo sapiens OX=9606 GN=PF4 PE=1 SV=2	0	High	30.052	36	4	63	2	101	10.8	8.62	115.48	4	2	Not Found	High	High	High	High	Peak Found	Peak Found	Peak Found	1		22.18356133	25.8955555	27.19400978	24.3354702	25.92262268	22.56341553	24.65308571	24.67719841	31354065.8743639	22983267.4956032	1.36421272042202	0.738961839938284
Q05639	Elongation factor 1-alpha 2 OS=Homo sapiens OX=9606 GN=EEF1A2 PE=1 SV=1	0	High	30.03	10	2	81	1	463	50.4	9.03	173.26	2	0	Not Found	Not Found	Not Found	Not Found	High	High	High	High	1		16.08563995	16.54519463	15.59015656	14.27937889	20.51656151	21.34542656	20.8242569	20.03418541	50538.4048119379	1680090.59101787	0.0300807617649471	0.000104691874220022
P30043	Flavin reductase (NADPH) OS=Homo sapiens OX=9606 GN=BLVRB PE=1 SV=3	0	High	29.68	23	4	105	4	206	22.1	7.65	137.68	4	0	High	High	High	High	High	High	High	High	1		24.80247498	24.8819046	26.09154701	24.79878807	25.07629395	26.44264793	25.46194458	26.01998901	37068198.4574612	56440164.9100332	0.656769846731467	0.214512880619885
P0DJI8	Serum amyloid A-1 protein OS=Homo sapiens OX=9606 GN=SAA1 PE=1 SV=1	0	High	29.076	51	7	46	6	122	13.5	6.79	55.07	7	1	High	Peak Found	High	High	High	Peak Found	High	Peak Found	1		25.03267479	22.75970268	24.6169796	23.50048447	25.24593544	21.39971161	23.3743763	22.94277954	16517137.9397794	9911697.46804769	1.66642878205531	0.465897731946876
P18428	Lipopolysaccharide-binding protein OS=Homo sapiens OX=9606 GN=LBP PE=1 SV=3	0	High	28.647	13	6	78	6	481	53.4	6.7	109.61	6	0	High	High	High	High	High	High	High	High	1		25.30759239	26.11614609	25.76596069	26.64152336	25.75251198	24.7067585	25.5288868	24.36689186	65174561.367639	35683710.0533564	1.82645137711819	0.0917314962137663
P62258	14-3-3 protein epsilon OS=Homo sapiens OX=9606 GN=YWHAE PE=1 SV=1	0	High	28.565	27	8	53	5	255	29.2	4.74	78.08	8	3	High	High	High	High	High	High	High	High	1	Acetyl [N-Term]	23.53407478	23.32860374	25.51009369	23.55395889	23.69328117	24.59923363	24.37311745	23.79632759	16565550.080738	18175477.8672317	0.911423083439459	0.818230892556284
Q16706	Alpha-mannosidase 2 OS=Homo sapiens OX=9606 GN=MAN2A1 PE=1 SV=2	0	High	28.52	7	7	31	7	1144	131.1	7.58	45.46	7	0	High	High	High	High	High	High	High	High	1		22.0426178	21.61600304	22.24788284	21.82534409	22.31881142	22.76750183	22.54685974	22.07635689	4003865.11694221	5640464.20771688	0.709846737696591	0.0497072238659405
P49908	Selenoprotein P OS=Homo sapiens OX=9606 GN=SELENOP PE=1 SV=3	0	High	28.262	16	7	109	7	381	43.2	7.87	161.47	7	0	High	High	High	High	High	High	High	High	1		27.18611526	27.30547523	27.18569374	27.34969139	27.4413929	27.24254417	27.57785988	27.65691376	160360536.125532	187157507.212516	0.85682128659388	0.0671559434502268
O95497	Pantetheinase OS=Homo sapiens OX=9606 GN=VNN1 PE=1 SV=2	0	High	28.184	13	5	12	5	513	57	5.55	20.48	5	0	High	High	Peak Found	High	Not Found	Not Found	Peak Found	High	1		21.44145775	23.31427002	18.82783318	23.56974792	14.68430138	15.71004295	21.10450745	20.25836372	3621929.96025998	251344.026246506	14.4102488304527	0.0950257917415279
P08709	Coagulation factor VII OS=Homo sapiens OX=9606 GN=F7 PE=1 SV=1	0	High	28.038	13	4	25	4	466	51.6	7.23	42.7	4	0	High	High	High	High	High	High	High	High	1		23.44250298	23.12679672	23.90488434	23.32005501	23.01243973	22.61479378	22.23136139	23.17851639	11447742.2780819	7099459.7974189	1.61248075272486	0.0427204980099499
Q8IZF2	Adhesion G protein-coupled receptor F5 OS=Homo sapiens OX=9606 GN=ADGRF5 PE=1 SV=3	0	High	27.973	6	6	31	6	1346	149.4	6.65	38.34	6	0	High	High	High	High	High	High	High	High	1		22.26921082	21.91866684	22.21315384	22.30097389	21.47807693	22.00263977	22.77954865	22.97419167	4736865.72982374	5194718.90894561	0.911861799041057	0.722983209378704
P43121	Cell surface glycoprotein MUC18 OS=Homo sapiens OX=9606 GN=MCAM PE=1 SV=2	0	High	27.912	13	7	30	7	646	71.6	5.76	56.86	7	0	High	High	High	High	High	High	High	High	1		22.84362984	22.30494499	23.11694145	21.60266685	23.23649216	23.71204376	22.49067879	23.43001938	5797686.05368422	9752282.73815915	0.594495279653735	0.127117646205111
Q13103	Secreted phosphoprotein 24 OS=Homo sapiens OX=9606 GN=SPP2 PE=1 SV=1	0	High	27.902	27	5	49	5	211	24.3	8.32	87.72	5	0	High	High	High	High	High	High	High	High	1		25.39569473	26.02722168	26.27709389	26.12806892	26.5532589	26.55106544	26.2123909	26.67635345	65139070.8341669	94792341.7128668	0.687176512966397	0.0477211823305855
P08253	72 kDa type IV collagenase OS=Homo sapiens OX=9606 GN=MMP2 PE=1 SV=2	0	High	27.87	13	7	24	7	660	73.8	5.47	32.93	7	0	High	High	High	High	High	High	High	High	1		21.16034889	21.94115829	22.24438286	21.53138161	22.18888855	21.85402679	22.09073448	22.30321312	3452758.29280529	4524151.26196509	0.763183654320516	0.177559809788391
Q9HDC9	Adipocyte plasma membrane-associated protein OS=Homo sapiens OX=9606 GN=APMAP PE=1 SV=2	0	High	27.608	17	8	45	8	416	46.5	6.16	42.61	8	0	High	High	High	High	High	High	High	High	1		22.72617722	24.29442215	24.20350838	24.74804306	23.8274498	23.80957985	23.54112625	22.60087013	16696445.9363667	11417603.3065413	1.462342445091	0.336805005776058
Q9NPH3	Interleukin-1 receptor accessory protein OS=Homo sapiens OX=9606 GN=IL1RAP PE=1 SV=2	0	High	27.608	11	7	54	7	570	65.4	8.12	77.14	7	0	High	High	High	High	High	High	High	High	1		26.11583328	26.26534653	26.76512718	25.80467033	26.09398651	26.25187302	25.96706963	25.87558365	79131256.5157853	69337294.1997192	1.14125100249594	0.412020121706293
P36980	Complement factor H-related protein 2 OS=Homo sapiens OX=9606 GN=CFHR2 PE=1 SV=1	0	High	27.506	21	5	159	2	270	30.6	6.38	254.55	5	0	Peak Found	High	Peak Found	High	Peak Found	High	Peak Found	High	1		21.38847351	21.95436478	21.5303421	22.49762535	19.04674149	20.53757668	20.93222809	20.03923225	3761043.16912026	1154586.3370011	3.25748109828592	0.0118140049781801
P33908	Mannosyl-oligosaccharide 1,2-alpha-mannosidase IA OS=Homo sapiens OX=9606 GN=MAN1A1 PE=1 SV=3	0	High	27.402	10	6	29	6	653	72.9	6.47	21.79	6	0	High	High	High	High	High	High	High	High	1		26.76026344	26.61261749	26.86485291	26.56605339	26.48145294	26.5426693	26.77080727	26.65414429	109090241.124703	102586699.15399	1.06339556710906	0.380205604375037
P60174	Triosephosphate isomerase OS=Homo sapiens OX=9606 GN=TPI1 PE=1 SV=4	0	High	27.32	21	4	26	4	249	26.7	6.9	46.05	4	0	High	High	High	High	High	High	High	High	1		21.98681068	22.09870338	22.90260887	22.82333374	22.1751194	23.03697014	22.21940804	22.71652794	5740974.30361865	6085761.56200385	0.943345256814224	0.79877188438826
Q86UX7	Fermitin family homolog 3 OS=Homo sapiens OX=9606 GN=FERMT3 PE=1 SV=1	0	High	27.24	14	8	13	8	667	75.9	6.98	16.32	8	0	Peak Found	Peak Found	High	High	Peak Found	High	High	Peak Found	1		21.06656456	20.98749161	23.80856323	21.82468414	21.14839935	21.92672539	22.11336517	21.72995377	3973078.54745145	3477480.32117134	1.14251647184395	0.789645836391912
P35580	Myosin-10 OS=Homo sapiens OX=9606 GN=MYH10 PE=1 SV=3	0	High	27.209	3	4	9	2	1976	228.9	5.54	15.99	4	0	Not Found	Not Found	Not Found	High	High	High	High	Not Found	1		15.94241142	16.54526711	18.35712051	19.86139297	21.03143883	20.84257317	19.7273922	16.43011475	209493.797136445	745515.972928839	0.281005108868997	0.23540172204663
A0A7I2V4Y4	Alpha-actinin-1 OS=Homo sapiens OX=9606 GN=ACTN1 PE=1 SV=1	0	High	27.194	8	6	7	6	895	103.5	5.5	7.71	6	0	Not Found	Peak Found	High	Peak Found	Peak Found	Peak Found	Peak Found	Not Found	1		16.62876701	18.88433647	23.18276215	19.65248871	17.64268494	18.80765915	21.21616364	13.13026237	787591.810832587	212807.950450527	3.70095106486957	0.418317502899332
P12277	Creatine kinase B-type OS=Homo sapiens OX=9606 GN=CKB PE=1 SV=1	0	High	26.935	13	2	66	2	381	42.6	5.59	92.9	2	0	High	High	High	High	Peak Found	Peak Found	Not Found	Not Found	1		18.82560158	23.10402298	23.8569622	21.0443058	17.5248909	18.98384094	16.82887268	14.46077728	3425120.08667551	126571.709214426	27.0607081782628	0.0178450376729603
Q06830	Peroxiredoxin-1 OS=Homo sapiens OX=9606 GN=PRDX1 PE=1 SV=1	0	High	26.899	47	8	46	7	199	22.1	8.13	67.51	8	1	High	High	High	High	High	High	High	High	1		25.28713036	25.25882339	26.45293427	25.22515106	25.3442955	26.75956154	25.87678528	26.18507195	49331635.0811944	69063904.7206382	0.714289689827699	0.292463769708707
P17813	Endoglin OS=Homo sapiens OX=9606 GN=ENG PE=1 SV=2	0	High	26.667	11	6	24	6	658	70.5	6.61	37.72	6	0	High	Peak Found	High	High	High	High	High	High	1		22.34778404	20.88528252	23.05114174	21.89614487	22.8376255	23.09750175	22.49697685	22.76993752	4327457.71667548	7305291.47083317	0.592373040001638	0.159312231255224
Q14126	Desmoglein-2 OS=Homo sapiens OX=9606 GN=DSG2 PE=1 SV=2	0	High	26.628	7	6	26	6	1118	122.2	5.24	35.11	6	0	High	High	High	High	High	High	High	High	1		22.54348373	22.15608215	22.61811256	21.88033295	22.57812119	22.60284615	22.26737022	22.30225945	5162014.80139756	5680747.12286728	0.908685898130967	0.503154064456234
P41222	Prostaglandin-H2 D-isomerase OS=Homo sapiens OX=9606 GN=PTGDS PE=1 SV=1	0	High	26.564	22	3	24	3	190	21	7.8	55.01	3	0	High	High	High	High	High	High	High	High	1		23.83345413	23.54371452	23.62775803	23.07368851	23.53782463	23.25210381	23.37623024	23.77459526	12026002.2476775	11742111.1701467	1.02417717507671	0.866395662049034
Q6UWP8	Suprabasin OS=Homo sapiens OX=9606 GN=SBSN PE=1 SV=2	0	High	26.353	18	3	8	3	590	60.5	7.01	10.83	3	0	Peak Found	High	High	High	High	Peak Found	Peak Found	Peak Found	1		20.80920219	20.51156998	19.1562767	21.8570652	20.61359215	19.45189285	19.53006172	20.4112606	1571301.41055999	1049813.64965643	1.49674317063246	0.392245899829229
P00352	Retinal dehydrogenase 1 OS=Homo sapiens OX=9606 GN=ALDH1A1 PE=1 SV=2	0	High	26.172	18	6	17	6	501	54.8	6.73	23.86	6	0	High	Peak Found	High	High	High	High	Peak Found	High	1		22.9103756	20.25867271	22.0967865	21.00863266	20.2939682	22.87713814	21.0331459	21.77716827	3110288.26722293	2956287.45751824	1.05209263710572	0.930350948176704
P37802	Transgelin-2 OS=Homo sapiens OX=9606 GN=TAGLN2 PE=1 SV=3	0	High	26.165	37	6	17	6	199	22.4	8.25	36.93	6	0	Not Found	Peak Found	High	High	High	Peak Found	High	High	1		18.18067551	20.71392059	24.04099846	20.74114418	21.11480522	21.18005943	22.4080143	19.12489319	1982905.76317564	2035487.6464668	0.974167426964035	0.979060379986796
P26038	Moesin OS=Homo sapiens OX=9606 GN=MSN PE=1 SV=3	0	High	25.873	18	11	23	11	577	67.8	6.4	19.34	11	0	High	High	High	High	High	High	High	Peak Found	1		21.77914429	21.8447876	23.44073868	22.30076408	22.53635597	22.78089905	22.63891792	22.34244347	5313970.03703431	6246662.27624499	0.850689504576298	0.576596890997263
Q9NQ79	Cartilage acidic protein 1 OS=Homo sapiens OX=9606 GN=CRTAC1 PE=1 SV=2	0	High	25.807	13	7	33	7	661	71.4	5.12	44.43	7	0	High	High	High	High	High	High	High	High	1		23.26599693	23.45276642	23.42573738	22.5479908	23.78181267	23.68375587	23.46102142	23.34214973	9458125.68430104	12428810.7455312	0.760983965235912	0.144657836590208
Q7Z7M0	Multiple epidermal growth factor-like domains protein 8 OS=Homo sapiens OX=9606 GN=MEGF8 PE=1 SV=2	0	High	25.745	3	6	28	6	2845	302.9	6.87	44.52	6	0	High	High	High	High	High	High	High	High	1		21.99729729	22.29001999	22.39535904	22.42829704	22.64124298	22.3325882	22.68725014	21.95591927	5084742.69480267	5550745.61808172	0.916046788063747	0.541114593315078
Q32Q12	Nucleoside diphosphate kinase OS=Homo sapiens OX=9606 GN=NME1-NME2 PE=1 SV=1	0	High	25.482	33	5	31	5	292	32.6	8.48	35.57	5	0	High	High	High	High	High	High	High	High	1		21.81964684	21.42086029	23.55240822	22.41757965	22.29612541	23.92329025	22.65458488	23.24198341	5173193.58978088	8558912.02247551	0.604421867662174	0.260782857746273
P11465	Pregnancy-specific beta-1-glycoprotein 2 OS=Homo sapiens OX=9606 GN=PSG2 PE=2 SV=2	0	High	25.146	19	5	28	2	335	37.2	7.8	43.19	5	0	Not Found	Not Found	High	Not Found	Not Found	High	Not Found	Not Found	1				19.66902161			20.89091873
P09960	Leukotriene A-4 hydrolase OS=Homo sapiens OX=9606 GN=LTA4H PE=1 SV=2	0	High	24.982	12	5	13	5	611	69.2	6.18	18.99	5	0	High	High	High	Peak Found	High	High	Peak Found	High	1		22.360672	21.73874664	21.4966259	21.30333519	20.61940765	21.35383415	20.85829735	21.32804298	3466011.31237249	2155954.84653939	1.60764559514589	0.0576121163334003
K7ER74	Apolipoprotein C-II OS=Homo sapiens OX=9606 GN=APOC4-APOC2 PE=1 SV=1	0	High	24.842	22	5	124	3	178	20	6.64	165.54	5	0	High	High	High	High	High	High	High	High	1		29.17904663	29.28609657	28.89030647	29.7516613	29.10189819	29.14375687	29.34442329	28.68294334	650411597.968669	562881277.957871	1.15550405287658	0.392917878564369
P62841	40S ribosomal protein S15 OS=Homo sapiens OX=9606 GN=RPS15 PE=1 SV=2	0	High	24.826	19	1	12	1	145	17	10.39	22.27	1	0	Not Found	Not Found	Not Found	Not Found	High	High	High	High	1		15.1330862	15.15950394	14.93040752	16.20343781	21.92036247	22.65699768	22.64521599	22.173563	41956.562650011	5342319.33724658	0.00785362311786388	8.55110093381737e-07
P08514	Integrin alpha-IIb OS=Homo sapiens OX=9606 GN=ITGA2B PE=1 SV=3	0	High	24.768	9	8	9	8	1039	113.3	5.38	10.72	8	0	Not Found	Peak Found	High	Peak Found	Peak Found	Not Found	High	Peak Found	1		16.63739395	19.83640862	23.43288803	18.10367584	18.75409126	16.14957428	21.68759155	17.84092903	742788.322995642	399558.308806619	1.85902359336279	0.648936554888432
P03950	Angiogenin OS=Homo sapiens OX=9606 GN=ANG PE=1 SV=1	0	High	24.709	34	5	42	5	147	16.5	9.64	78.43	5	0	High	High	High	High	High	High	High	High	1		25.64740753	24.91095734	24.9856205	24.22795105	25.49775887	25.12225914	25.53163719	25.54763222	32254209.0907705	45043695.3789567	0.716064896971992	0.168011466218098
P10720	Platelet factor 4 variant OS=Homo sapiens OX=9606 GN=PF4V1 PE=1 SV=1	0	High	24.529	38	3	51	1	104	11.5	9.1	98.08	3	0	Not Found	Peak Found	High	Not Found	Not Found	Not Found	Not Found	Not Found	1		16.63129044	19.15636444	20.13955498	14.6734848	15.51912594	16.65355873	15.95376968	17.20666313	205698.773341966	82567.0974844807	2.4912922896512	0.34746273211487
P09486	SPARC OS=Homo sapiens OX=9606 GN=SPARC PE=1 SV=1	0	High	24.45	17	4	24	4	303	34.6	4.84	16.13	4	0	High	High	High	High	High	Peak Found	High	High	1		20.28053665	23.61520195	24.27305603	21.20310402	23.41358185	19.84510803	21.75395966	22.67994308	5319925.68712197	3976721.65333236	1.33776667086167	0.743705592250221
J3QSU6	Tenascin OS=Homo sapiens OX=9606 GN=TNC PE=1 SV=1	0	High	24.054	4	6	21	6	2019	220.7	4.93	33.37	6	0	High	High	High	High	High	High	High	High	1		22.66251564	20.94841194	21.54407501	21.19204521	22.07156181	21.74913025	21.75810242	21.78983116	3149654.06161425	3759622.58102453	0.837758044520505	0.533377814409699
P55058	Phospholipid transfer protein OS=Homo sapiens OX=9606 GN=PLTP PE=1 SV=1	0	High	23.984	12	5	32	5	493	54.7	7.01	56.89	5	0	High	High	High	High	High	High	High	High	1		24.07618904	24.11804008	23.5018425	24.18017578	24.31471062	24.15420341	23.57775497	24.38365364	16421264.0603498	18076106.9214317	0.908451367970175	0.586748371061507
P07355	Annexin A2 OS=Homo sapiens OX=9606 GN=ANXA2 PE=1 SV=2	0	High	23.96	17	5	5	5	339	38.6	7.75	10.79	5	0	Peak Found	Not Found	Not Found	High	Not Found	Not Found	Not Found	Not Found	1		18.40979195	15.84164715	19.21635818	22.27335358	14.56649303	16.75691986	17.21818733	15.94852924	501290.6205101	71345.3787660127	7.02625214387261	0.0998916433461857
P32754	4-hydroxyphenylpyruvate dioxygenase OS=Homo sapiens OX=9606 GN=HPD PE=1 SV=2	0	High	23.879	17	6	6	6	393	44.9	7.01	12.71	6	0	High	Not Found	Not Found	Peak Found	Not Found	Peak Found	Not Found	Not Found	1		23.75383377	16.23068237	16.8347168	19.52241707	14.00723171	20.05611038	14.27207279	17.41029739	556264.881816099	88686.5722947194	6.27225596190078	0.280351314558962
P55103	Inhibin beta C chain OS=Homo sapiens OX=9606 GN=INHBC PE=2 SV=1	0	High	23.744	16	4	14	4	352	38.2	7.11	24.95	4	0	Peak Found	High	High	High	High	Not Found	High	High	1		19.70067596	21.28234291	21.5669632	21.11304855	19.67057037	16.82322884	21.87541771	20.73600769	1978201.08712103	897969.023316066	2.20297252550631	0.363696342815311
E9PEK4	Macrophage colony-stimulating factor 1 receptor OS=Homo sapiens OX=9606 GN=CSF1R PE=1 SV=1	0	High	23.503	7	3	24	3	671	74.2	7.09	40.43	3	0	High	High	High	High	High	High	High	High	1		22.63613701	22.49287987	21.98994064	22.42493629	22.96014595	23.2175827	22.02878761	22.79994774	5480869.87527058	7061856.13519285	0.776123128302855	0.255976991414422
Q01459	Di-N-acetylchitobiase OS=Homo sapiens OX=9606 GN=CTBS PE=1 SV=1	0	High	23.322	18	6	21	6	385	43.7	6.64	25.9	6	0	High	Peak Found	High	High	High	High	High	High	1		23.50903702	22.69311142	23.03294373	22.91438293	24.3266716	23.31398582	22.81193542	24.28059196	8608728.71979828	13470463.9014463	0.639081829904458	0.166695679261115
P30101	Protein disulfide-isomerase A3 OS=Homo sapiens OX=9606 GN=PDIA3 PE=1 SV=4	0	High	23.232	13	4	14	4	505	56.7	6.35	10.05	4	0	High	High	High	High	High	High	Peak Found	Peak Found	1		20.25855255	20.55332184	21.93764114	21.30643845	20.82549858	20.22099876	20.46994591	20.28543282	2117585.0661728	1432862.77360394	1.4778701109295	0.210863983410395
Q13228	Methanethiol oxidase OS=Homo sapiens OX=9606 GN=SELENBP1 PE=1 SV=2	0	High	23.212	17	8	27	8	472	52.4	6.37	33.78	8	0	High	High	High	High	High	High	High	High	1		22.19476891	21.72738457	22.81454468	21.94424438	21.39227486	23.48672485	22.53479767	23.45501328	4719608.09195926	6895399.28890393	0.684457548318347	0.355798570116834
Q12860	Contactin-1 OS=Homo sapiens OX=9606 GN=CNTN1 PE=1 SV=1	0	High	22.903	8	7	18	7	1018	113.2	5.9	23.55	7	0	High	Peak Found	High	High	High	High	Peak Found	High	1		21.6430378	21.36388969	21.83100128	21.01417923	22.43494415	22.70984268	21.78386497	22.41560173	2890779.22372456	5294501.34763819	0.545996503526078	0.0164061770748819
Q92820	Gamma-glutamyl hydrolase OS=Homo sapiens OX=9606 GN=GGH PE=1 SV=2	0	High	22.772	16	4	24	4	318	35.9	7.11	49.74	4	0	High	High	Peak Found	High	High	High	High	High	1		22.67798042	22.87000847	20.43528366	21.36968231	22.2197361	23.01041603	21.36875343	22.82906151	3749427.02784253	5371865.55566749	0.697974844863115	0.476498044551912
A0A7P0T861	Calreticulin OS=Homo sapiens OX=9606 GN=CALR PE=4 SV=1	0	High	22.633	16	4	17	4	356	40.8	4.93	29.03	4	0	High	High	High	High	High	High	High	High	1		21.06565666	20.76491165	22.36476135	22.06952286	22.02778435	21.47328186	21.38044739	21.06190491	3105110.39422817	2936883.54083629	1.05728073689431	0.859452659878105
Q99784	Noelin OS=Homo sapiens OX=9606 GN=OLFM1 PE=1 SV=4	0	High	22.052	11	4	18	4	485	55.3	6.95	29.77	4	0	Peak Found	Peak Found	High	High	High	High	High	High	1		21.6541214	21.30078506	21.52210426	22.01859665	22.54631042	21.89678192	22.36727333	22.88957405	3231789.59140245	5631098.39747179	0.573918152958121	0.0202377435596013
P68363	Tubulin alpha-1B chain OS=Homo sapiens OX=9606 GN=TUBA1B PE=1 SV=1	0	High	21.944	19	6	18	3	451	50.1	5.06	28.33	6	2	High	High	High	High	High	High	High	High	1		20.21496391	20.55328751	22.84081078	21.37200737	21.07141685	21.28707314	22.05065155	21.21158028	2485780.35246352	2777163.05765037	0.895079007196149	0.806486280078609
Q9UNW1	Multiple inositol polyphosphate phosphatase 1 OS=Homo sapiens OX=9606 GN=MINPP1 PE=1 SV=1	0	High	21.748	10	4	25	4	487	55	7.81	31.25	4	0	High	High	High	High	High	High	High	High	1		22.41274261	22.72329521	22.54463768	22.18022728	22.60275459	22.19129944	22.47351074	22.21711159	5790376.37139729	5424914.95387744	1.06736721600744	0.558680151504768
D6RD17	Immunoglobulin J chain (Fragment) OS=Homo sapiens OX=9606 GN=JCHAIN PE=1 SV=8	0	High	21.729	28	4	38	4	157	18	5.6	47.9	4	0	High	High	High	High	High	High	High	High	1		24.54836464	24.33967781	24.90462875	23.7383976	25.67838669	24.5407505	26.04269791	25.14968109	21874810.7541027	42852589.4113455	0.510466486496875	0.0550236255331816
P55290	Cadherin-13 OS=Homo sapiens OX=9606 GN=CDH13 PE=1 SV=1	0	High	21.697	8	5	24	5	713	78.2	4.98	47.9	5	0	High	High	High	High	High	High	High	High	1		23.37540817	23.33527756	24.30809593	23.15171623	23.93519974	23.74988556	23.78934669	24.46869469	12219013.4506372	16612682.0089305	0.735523225212438	0.200482556921839
A0A4W8ZXM2	Immunoglobulin heavy variable 3-72 OS=Homo sapiens OX=9606 GN=IGHV3-72 PE=1 SV=1	0	High	21.318	30	2	28	2	101	11.2	7.97	78.29	2	0	High	High	High	High	High	High	High	High	1		23.84773254	23.51181984	23.93690109	22.99988365	24.01205254	23.99143028	24.49218559	23.65292931	12488391.0277195	17214839.9244472	0.725443343216011	0.141355850311136
Q13283	Ras GTPase-activating protein-binding protein 1 OS=Homo sapiens OX=9606 GN=G3BP1 PE=1 SV=1	0	High	21.107	11	2	12	2	466	52.1	5.52	12.63	2	0	Peak Found	High	High	High	High	Peak Found	Not Found	Not Found	1		14.6323576	16.2784729	16.67138481	21.08880806	21.45057869	17.65240097	17.4074707	18.38512039	147234.45965113	432965.542565575	0.340060455570389	0.386083500887737
Q5T7F0	Neuropilin OS=Homo sapiens OX=9606 GN=NRP1 PE=1 SV=1	0	High	20.96	10	5	21	5	704	79	5.86	30.06	5	0	High	High	High	High	High	High	High	High	1		22.66876411	22.40325737	22.26828384	21.88337517	22.62626648	22.37901688	22.58877182	22.46788597	5185027.18533975	5995652.2886409	0.864797846126446	0.271583310870555
H0YCV9	CD44 antigen (Fragment) OS=Homo sapiens OX=9606 GN=CD44 PE=1 SV=2	0	High	20.843	10	3	59	3	277	30.6	5.3	83.1	3	0	High	High	High	High	High	High	High	High	1		23.85150337	24.00538445	23.72640038	24.28841019	24.67762947	25.37316132	24.42962646	24.80835915	16408324.5517456	29663676.9127139	0.553145336636031	0.0106154971291657
P02741	C-reactive protein OS=Homo sapiens OX=9606 GN=CRP PE=1 SV=1	0	High	20.839	23	6	23	6	224	25	5.63	26.75	6	0	High	High	High	High	High	Peak Found	Peak Found	Peak Found	1		23.3999176	23.08377266	22.80588531	25.99661636	21.93300819	19.42063713	21.09553146	20.46869659	14825197.4376295	1738568.33426844	8.52724459856662	0.0142620417607841
F5GZS6	4F2 cell-surface antigen heavy chain OS=Homo sapiens OX=9606 GN=SLC3A2 PE=1 SV=1	0	High	20.488	11	5	14	5	599	64.8	5.1	31.9	5	0	High	High	High	High	High	High	High	High	1		21.10162926	20.63516235	21.4385891	20.26585007	21.43228722	21.71670914	20.73310471	21.77981186	1903611.56663823	2797057.01747135	0.680576604176333	0.165737183856348
P19652	Alpha-1-acid glycoprotein 2 OS=Homo sapiens OX=9606 GN=ORM2 PE=1 SV=2	0	High	20.461	20	5	124	4	201	23.6	5.11	171.79	5	0	High	High	High	High	High	High	High	High	1		25.53343964	26.0905056	25.50394821	25.84433746	25.52798271	25.29953766	25.29699326	25.4186306	56160705.6619494	43841263.9889918	1.28100106046328	0.0542098944913942
K7ES25	Xaa-Pro dipeptidase (Fragment) OS=Homo sapiens OX=9606 GN=PEPD PE=1 SV=3	0	High	20.313	15	7	31	7	512	56.5	6.25	25.33	7	0	High	High	High	High	High	High	High	High	1		23.6149292	24.15770149	23.52347374	23.42710114	23.94221878	24.06632423	23.97668648	23.82060814	13447189.9779411	16222124.1797584	0.828941378387441	0.165082249455245
P31151	Protein S100-A7 OS=Homo sapiens OX=9606 GN=S100A7 PE=1 SV=4	0	High	20.205	35	4	7	4	101	11.5	6.77	12.38	4	0	High	Peak Found	Not Found	High	Peak Found	Peak Found	Peak Found	Peak Found	1		20.46174622	18.26843834	16.40457916	23.69676208	17.9042511	18.31625175	18.11863518	19.11820221	856373.988255148	337454.872653093	2.537743733028	0.430287056247348
Q6YHK3	CD109 antigen OS=Homo sapiens OX=9606 GN=CD109 PE=1 SV=2	0	High	19.908	5	6	19	6	1445	161.6	5.85	23.35	6	0	High	High	High	High	High	High	High	High	1		20.43270302	20.89580345	21.25579262	20.33841896	21.58174896	21.87304497	21.57917786	21.60580826	1740028.50837698	3313547.13814456	0.525125623941273	0.00612662320078482
P04259	Keratin, type II cytoskeletal 6B OS=Homo sapiens OX=9606 GN=KRT6B PE=1 SV=5	0	High	19.895	10	6	36	2	564	60	8	43.3	6	1	High	Peak Found	Peak Found	Peak Found	High	Peak Found	Peak Found	High	1		24.78107452	26.50964928	24.20390892	25.8241787	24.90018272	23.34122467	24.26687813	24.27983284	42169683.4158891	19232321.5985966	2.19264654034104	0.112018883284192
P14618	Pyruvate kinase PKM OS=Homo sapiens OX=9606 GN=PKM PE=1 SV=4	0	High	19.652	14	6	20	6	531	57.9	7.84	24.73	6	0	Peak Found	Peak Found	High	High	High	High	High	High	1		19.89323616	21.15595245	22.3241787	21.94232368	21.48246574	21.54848099	21.70593834	21.40469551	2634180.44973406	3039484.31874375	0.866653739086503	0.715675559206144
P62937	Peptidyl-prolyl cis-trans isomerase A OS=Homo sapiens OX=9606 GN=PPIA PE=1 SV=2	0	High	19.634	24	4	19	4	165	18	7.81	27.14	4	0	Peak Found	High	High	Peak Found	High	High	High	High	1		21.15017128	21.93507957	22.95521736	21.55958748	21.94892693	22.77714348	22.14803696	22.5673008	3913461.77459562	5384392.10020049	0.726815897090759	0.32602628957953
P78417	Glutathione S-transferase omega-1 OS=Homo sapiens OX=9606 GN=GSTO1 PE=1 SV=2	0	High	19.584	25	6	44	6	241	27.5	6.6	50.11	6	0	High	High	High	High	High	High	High	High	1		22.89277267	21.58415985	23.10785866	22.1847744	22.35434341	23.18481064	22.73603821	22.47239685	5699450.47616569	6752064.60543215	0.844104849290155	0.556952820474507
V9HW50	All-trans-retinol dehydrogenase [NAD(+)] ADH1B OS=Homo sapiens OX=9606 GN=ADH1B PE=1 SV=1	0	High	19.31	18	7	10	7	375	39.8	8.19	6.58	7	0	High	Peak Found	Peak Found	Peak Found	Peak Found	High	Peak Found	Peak Found	1		24.23404884	22.80352783	24.17651176	23.69360352	23.81309128	23.83241653	24.26143265	23.08625793	13884029.3811404	14091282.6037961	0.985292096647052	0.960197362852542
P24593	Insulin-like growth factor-binding protein 5 OS=Homo sapiens OX=9606 GN=IGFBP5 PE=1 SV=1	0	High	19.176	19	5	37	5	272	30.6	8.21	42.16	5	0	High	High	High	High	High	High	High	High	1		23.4222393	23.95949364	23.38070297	22.96530914	22.81589127	23.07152176	23.83173752	23.4538765	11316592.3403042	10279428.7870535	1.10089700261915	0.661845478117224
Q00889	Pregnancy-specific beta-1-glycoprotein 6 OS=Homo sapiens OX=9606 GN=PSG6 PE=2 SV=1	0	High	19.125	15	6	27	1	435	48.8	8.68	34.02	6	0	Not Found	Not Found	High	Not Found	Not Found	Not Found	Not Found	Not Found	1
P61224	Ras-related protein Rap-1b OS=Homo sapiens OX=9606 GN=RAP1B PE=1 SV=1	0	High	19.084	27	4	8	4	184	20.8	5.78	13.85	4	0	Not Found	Peak Found	High	Peak Found	Peak Found	Not Found	High	Not Found	1		17.33739471	17.74557686	23.33670044	19.53283882	20.32911301	18.747015	21.78276443	14.47321033	735378.620023993	466987.915839419	1.57472730038878	0.764580618334763
Q15637	Splicing factor 1 OS=Homo sapiens OX=9606 GN=SF1 PE=1 SV=4	0	High	18.903	4	1	9	1	639	68.3	8.98	12.14	1	0	Peak Found	High	High	High	Not Found	Not Found	Not Found	Not Found	1		17.74741745	20.53653145	21.84589195	20.40788269	17.72182846	17.38786125	14.30376625	18.66123581	1150979.64176719	132779.504026804	8.66835322366359	0.0504530380288676
H0YLF3	Beta-2-microglobulin (Fragment) OS=Homo sapiens OX=9606 GN=B2M PE=1 SV=1	0	High	18.755	32	3	17	3	71	8.5	5.15	17.03	3	0	High	High	High	High	High	High	High	High	1		26.18586922	26.0432682	26.10531425	25.60596275	26.26932526	26.04734039	26.30919456	26.39964867	66419503.6087267	80159891.5003509	0.828587743390795	0.120005797057229
A0A087WVC6	Protein-tyrosine-phosphatase OS=Homo sapiens OX=9606 GN=PTPRJ PE=1 SV=1	0	High	18.655	4	4	22	4	1342	146.5	5.62	38.39	4	0	High	High	High	High	High	High	High	High	1		23.22001076	22.82287407	23.08622932	23.28241539	23.10910988	23.23324203	22.95019531	23.28541374	9008668.04552173	9272264.17557396	0.971571546597365	0.752992124815548
Q9UQ72	Pregnancy-specific beta-1-glycoprotein 11 OS=Homo sapiens OX=9606 GN=PSG11 PE=2 SV=3	0	High	18.491	11	3	20	1	335	37.1	7.14	26	3	0	Not Found	Not Found	High	Not Found	Not Found	Not Found	Not Found	Not Found	1				19.89209366
P98160	Basement membrane-specific heparan sulfate proteoglycan core protein OS=Homo sapiens OX=9606 GN=HSPG2 PE=1 SV=4	0	High	18.487	2	8	20	8	4391	468.5	6.51	19.02	8	0	High	High	High	High	High	High	High	High	1		22.97085953	22.57060814	23.17700577	22.19311142	22.88243866	22.99320793	22.78938103	23.16637802	6946699.28346178	8147078.67810064	0.852661372000067	0.361376343040338
E7EPV7	Alpha-synuclein OS=Homo sapiens OX=9606 GN=SNCA PE=1 SV=1	0	High	18.475	43	4	9	4	115	11.8	9.23	18.75	4	0	Not Found	High	High	Peak Found	High	High	High	Peak Found	1		16.34232521	19.45480156	22.87423897	19.2996006	18.8513298	20.75677872	20.91401672	19.47122192	737734.196251937	1047367.84641248	0.704369719558299	0.735071749942911
Q14697	Neutral alpha-glucosidase AB OS=Homo sapiens OX=9606 GN=GANAB PE=1 SV=3	0	High	18.311	5	2	7	2	944	106.8	6.14	6.74	2	0	Not Found	Peak Found	Peak Found	High	High	High	Peak Found	Peak Found	1		15.27494621	16.78680992	17.76706123	20.88700676	21.6124115	20.44225311	19.30417633	18.00141716	209843.75887597	938543.784507482	0.223584410594216	0.177697195062189
E9PK25	Cofilin, non-muscle isoform OS=Homo sapiens OX=9606 GN=CFL1 PE=1 SV=1	0	High	18.259	18	3	16	3	204	22.7	8.34	22.3	3	0	Peak Found	Peak Found	High	High	High	High	High	High	1		20.36771965	21.06291008	23.38170242	20.63154221	21.72929955	21.52152824	21.3846035	21.12071228	2693346.82793373	2843104.88639312	0.947325876306526	0.91488192183728
Q9H4A9	Dipeptidase 2 OS=Homo sapiens OX=9606 GN=DPEP2 PE=1 SV=3	0	High	18.101	9	3	8	3	486	53.3	6.54	5.92	3	0	High	High	Peak Found	High	High	High	Peak Found	Peak Found	1		20.32027245	20.78049088	20.50892258	20.82704544	20.96125412	21.00140953	20.62911797	20.55643654	1599492.54488516	1809368.13669776	0.884006141394949	0.321123387528886
P31946	14-3-3 protein beta/alpha OS=Homo sapiens OX=9606 GN=YWHAB PE=1 SV=3	0	High	18.065	26	7	43	4	246	28.1	4.83	57.7	7	0	High	High	High	Peak Found	High	High	High	High	1		19.16127777	19.19645882	22.68929672	20.95862198	21.29486275	22.31913567	21.61871338	21.89956856	1484364.3457191	3608755.79877473	0.411323023359764	0.19067581473358
J3KP74	Proteoglycan 4 (Fragment) OS=Homo sapiens OX=9606 GN=PRG4 PE=1 SV=8	0	High	18.003	5	4	32	1	853	89.3	9.28	39.46	4	0	Peak Found	Peak Found	High	High	Peak Found	Peak Found	High	High	1		19.39971542	19.84718323	19.3752079	20.7598381	19.55701256	19.45417976	19.65749168	19.95526505	942077.460848871	826117.382626726	1.14036755630712	0.598581140578001
P14543	Nidogen-1 OS=Homo sapiens OX=9606 GN=NID1 PE=1 SV=3	0	High	17.998	5	5	13	5	1247	136.3	5.29	15.39	5	0	Peak Found	High	High	High	High	Peak Found	High	High	1		21.19206429	21.6831665	22.14772415	19.78315926	21.7313633	20.60103226	21.02298737	21.1122036	2411548.75982328	2274151.02067364	1.06041715695246	0.885256609698246
P23470	Receptor-type tyrosine-protein phosphatase gamma OS=Homo sapiens OX=9606 GN=PTPRG PE=1 SV=4	0	High	17.934	3	4	31	4	1445	161.9	6.42	26.66	4	0	High	High	High	High	High	High	High	High	1		22.60379791	22.45856476	22.70025826	22.13407707	22.80622101	23.30459023	22.41687012	22.89355278	5826404.76717045	7588106.70188485	0.76783379518414	0.134175461152755
Q9Y4L1	Hypoxia up-regulated protein 1 OS=Homo sapiens OX=9606 GN=HYOU1 PE=1 SV=1	0	High	17.833	3	3	19	3	999	111.3	5.22	22.12	3	0	High	High	High	High	High	High	High	High	1		22.72164345	22.66677094	22.56380081	22.02760696	22.57707787	22.63434792	22.90056229	22.72160149	5910937.51849376	6853442.42393774	0.862477154232449	0.266235390645349
Q16853	Membrane primary amine oxidase OS=Homo sapiens OX=9606 GN=AOC3 PE=1 SV=3	0	High	17.584	7	4	20	4	763	84.6	6.52	37.44	4	0	High	High	High	High	High	High	High	High	1		21.51144981	21.22507095	21.85791969	21.41353798	22.24033928	22.15435219	21.82236671	22.1685276	2969924.05161101	4484129.28998814	0.662319005440377	0.010517793833613
Q14766	Latent-transforming growth factor beta-binding protein 1 OS=Homo sapiens OX=9606 GN=LTBP1 PE=1 SV=4	0	High	17.452	3	4	14	4	1721	186.7	5.96	15.7	4	0	Not Found	High	High	High	High	Peak Found	Peak Found	High	1		16.28085327	21.76636887	22.97163582	19.39955902	21.89118385	17.75871086	20.85441971	20.99232292	1127428.29140458	1359042.68169747	0.829575337543042	0.881191768141253
A0A7I2V2R5	Dipeptidyl peptidase 4 OS=Homo sapiens OX=9606 GN=DPP4 PE=1 SV=1	0	High	17.291	7	5	25	5	734	84.5	5.87	33.41	5	0	High	High	High	High	High	High	High	High	1		22.97868538	22.43833733	22.92683411	22.63873291	23.04506683	23.37672806	23.04103279	23.02280807	7032700.91085865	9125099.99383832	0.770698503644612	0.0491834230722757
P05362	Intercellular adhesion molecule 1 OS=Homo sapiens OX=9606 GN=ICAM1 PE=1 SV=2	0	High	17.261	12	5	24	5	532	57.8	7.99	20.91	5	0	High	High	High	High	High	High	High	High	1		22.50012016	21.53529358	21.94281578	22.29719925	22.58903313	22.67177582	22.06764221	22.68848228	4399344.63481307	5949072.62569861	0.739500912429431	0.142425316970903
P35555	Fibrillin-1 OS=Homo sapiens OX=9606 GN=FBN1 PE=1 SV=4	0	High	17.203	3	7	16	7	2871	312.1	4.93	11.1	7	0	High	High	High	High	High	High	High	High	1		22.02077866	22.29301071	22.21814919	21.93190575	22.30384064	22.21433449	21.56193161	22.1229763	4545353.52679784	4344536.26024452	1.04622294636851	0.739309247529441
Q9Y6Z7	Collectin-10 OS=Homo sapiens OX=9606 GN=COLEC10 PE=1 SV=2	0	High	17.129	18	5	35	5	277	30.7	7.33	14.66	5	0	High	High	High	High	High	High	High	High	1		23.9523201	23.73523521	24.53069496	23.61778641	24.28743744	24.40044212	24.0304184	24.42529678	16307238.6343393	20454269.5962174	0.797253529764513	0.19124785991945
A0A5K1VW95	Malate dehydrogenase OS=Homo sapiens OX=9606 GN=MDH1 PE=1 SV=1	0	High	17.006	16	5	21	5	353	38.6	7.3	14.58	5	0	High	High	High	High	High	High	High	High	1		22.20006561	20.81614876	23.02179337	22.13298035	22.12587357	22.95161629	22.17939949	22.15263939	4320440.62022689	5354729.19628893	0.806845773493299	0.556980591882395
E9PGA6	C1QTNF3-AMACR readthrough (NMD candidate) OS=Homo sapiens OX=9606 GN=C1QTNF3-AMACR PE=4 SV=1	0	High	16.973	8	2	24	2	284	31.1	8.5	18.57	2	0	High	High	High	High	High	High	High	High	1		22.47118759	22.29569626	22.53664398	22.41524696	22.72340775	22.53466225	20.51063347	22.70090675	5649507.59075161	4549897.31393978	1.24167804258854	0.583860698680849
J3KR44	Ubiquitin thioesterase OS=Homo sapiens OX=9606 GN=OTUB1 PE=1 SV=2	0	High	16.957	7	1	5	1	272	31.4	5	19.91	1	0	Not Found	High	High	High	High	Not Found	Not Found	Not Found	1		16.15572548	19.61605644	20.47708511	19.85330772	17.85666656	16.11976433	16.98096275	18.18403244	533653.465144028	159738.940023203	3.34078506509755	0.157808096376659
H0YJW9	Uncharacterized protein (Fragment) OS=Homo sapiens OX=9606 PE=1 SV=3	0	High	16.606	17	2	36	1	148	17	10.86	66.56	2	0	High	High	High	High	High	High	High	High	1		21.90457344	21.98797989	22.0524025	22.28811646	22.0454483	21.82034302	22.2231102	22.12219048	4367172.45632743	4350569.99789054	1.00381615706561	0.964605826868163
Q14444	Caprin-1 OS=Homo sapiens OX=9606 GN=CAPRIN1 PE=1 SV=2	0	High	16.606	3	1	7	1	709	78.3	5.25	10.11	1	0	High	High	High	Not Found	Not Found	Not Found	Not Found	Not Found	1		21.20011139	21.29096222	20.15130615	15.7145319	17.43795013	15.6378355	17.74817657	15.06798077	788760.573888422	90962.591886972	8.67126318111645	0.0788169955211992
P08294	Extracellular superoxide dismutase [Cu-Zn] OS=Homo sapiens OX=9606 GN=SOD3 PE=1 SV=2	0	High	16.569	17	3	20	3	240	25.8	6.61	43.78	3	0	High	High	High	High	High	High	High	High	1		21.58647346	20.15686417	21.60608482	20.66267586	21.55805206	21.72647667	21.40840721	21.95575142	2101553.24364394	3318665.61099742	0.633252484576872	0.130602069420511
P02100	Hemoglobin subunit epsilon OS=Homo sapiens OX=9606 GN=HBE1 PE=1 SV=2	0	High	16.554	18	3	63	1	147	16.2	8.63	70.39	3	0	Not Found	Not Found	High	Not Found	Not Found	High	Not Found	Peak Found	1		17.5838089	16.33179283	19.05170059	16.75444984	15.73968029	22.372612	15.13353825	19.21593094	176638.223236626	283982.080143786	0.622004822090151	0.714220539512996
H7C463	MICOS complex subunit MIC60 (Fragment) OS=Homo sapiens OX=9606 GN=IMMT PE=1 SV=1	0	High	16.474	4	1	4	1	613	68.1	6.06	9.7	1	0	Not Found	Not Found	Not Found	Not Found	High	High	Not Found	Peak Found	1		15.75438309	14.45298672	16.8769722	15.01199722	20.63269806	19.08470726	16.95759201	17.70038033	47121.074195888	395644.291203457	0.119099593355832	0.019020613225217
P13716	Delta-aminolevulinic acid dehydratase OS=Homo sapiens OX=9606 GN=ALAD PE=1 SV=1	0	High	16.208	15	4	26	4	330	36.3	6.79	25.51	4	0	High	High	High	High	High	High	High	High	1	Acetyl [N-Term]	21.59937286	21.10361481	22.70055008	21.71406174	22.36220551	23.64591599	22.26720238	22.65903664	3599586.78866102	6974170.14254927	0.516131197703367	0.0831992997769667
P01034	Cystatin-C OS=Homo sapiens OX=9606 GN=CST3 PE=1 SV=1	0	High	16.11	29	3	29	3	146	15.8	8.75	12.03	3	0	High	High	High	High	High	High	High	High	1		23.85936928	23.57837677	23.96082497	22.92621803	23.46956253	22.9108963	24.12709236	23.40118217	12550115.1240338	11677137.6323796	1.07475954460222	0.7709690330384
Q01082	Spectrin beta chain, non-erythrocytic 1 OS=Homo sapiens OX=9606 GN=SPTBN1 PE=1 SV=2	0	High	16.057	1	1	5	1	2364	274.4	5.57	25.43	1	0	Not Found	Not Found	Not Found	High	High	High	High	Peak Found	1		17.73028946	15.03556347	16.74048996	19.80123329	20.63513565	19.99310303	19.04681206	17.76749992	164404.931013312	673182.274903367	0.244220528588505	0.133932210152123
Q6P179	Endoplasmic reticulum aminopeptidase 2 OS=Homo sapiens OX=9606 GN=ERAP2 PE=1 SV=2	0	High	15.563	6	5	13	5	960	110.4	6.71	7.86	5	0	High	High	High	High	High	High	Peak Found	Not Found	1		20.24330521	20.14390755	21.10471916	21.17697716	20.37778854	20.28807259	17.54748917	17.69606972	1665157.56772966	516122.859640528	3.2262813720156	0.0879825252440039
H0YEA7	N-acetylglucosamine-1-phosphotransferase subunit gamma (Fragment) OS=Homo sapiens OX=9606 GN=GNPTG PE=1 SV=8	0	High	15.421	24	3	11	3	184	20.2	9.11	11.37	3	0	High	High	High	High	High	High	High	High	1		21.28367424	21.11724854	21.59449959	21.06212425	21.39611816	22.36653709	21.40722466	21.58808327	2518942.31786539	3382106.81841798	0.744784967804081	0.152125734305887
P58546	Myotrophin OS=Homo sapiens OX=9606 GN=MTPN PE=1 SV=2	0	High	15.352	38	2	6	2	118	12.9	5.52	8.01	2	0	High	High	High	High	Peak Found	High	Peak Found	Peak Found	1		20.2397747	18.05776024	20.87526131	18.7473259	19.2614212	20.01750946	19.62329483	19.52845383	731262.845807218	798907.988676177	0.915327992925631	0.855077422711457
Q13790	Apolipoprotein F OS=Homo sapiens OX=9606 GN=APOF PE=1 SV=2	0	High	15.298	12	3	40	3	326	35.4	5.64	54.14	3	0	High	High	High	High	High	High	High	High	1		26.25429916	26.29259682	27.0206604	26.31379318	27.18812561	26.63928413	26.47871971	26.52928734	92974863.56613	109689804.707689	0.847616274036571	0.36944886383629
O00299	Chloride intracellular channel protein 1 OS=Homo sapiens OX=9606 GN=CLIC1 PE=1 SV=4	0	High	15.185	21	4	6	4	241	26.9	5.17	8.9	4	0	Not Found	Peak Found	High	Peak Found	Peak Found	High	High	Peak Found	1		16.95233154	19.9300518	22.88718987	19.99917793	20.02479935	20.97430992	22.10962105	20.28853416	1007387.83579505	1889163.47867285	0.533245453433572	0.510766024147933
P49327	Fatty acid synthase OS=Homo sapiens OX=9606 GN=FASN PE=1 SV=3	0	High	15.003	1	1	8	1	2511	273.3	6.44	8.91	1	0	High	High	Peak Found	Peak Found	Not Found	Not Found	Not Found	Not Found	1		21.04487419	20.53633118	18.38208961	14.47729588	16.69604111	15.8463068	17.85827255	14.37812233	400140.661672832	75004.3005301535	5.3349029168263	0.196721156229022
P11717	Cation-independent mannose-6-phosphate receptor OS=Homo sapiens OX=9606 GN=IGF2R PE=1 SV=3	0	High	14.966	2	6	9	6	2491	274.2	5.94	9.56	6	0	Peak Found	Peak Found	Peak Found	High	High	Peak Found	High	High	1		20.80199623	20.24156189	19.81949425	20.53523827	19.9028244	20.37962914	19.99342537	21.5741787	1336077.86675391	1444876.14819	0.924700617715658	0.805365384393795
O14950	Myosin regulatory light chain 12B OS=Homo sapiens OX=9606 GN=MYL12B PE=1 SV=2	0	High	14.963	23	3	4	3	172	19.8	4.84	6.26	3	0	Not Found	Peak Found	High	Peak Found	High	Not Found	High	Peak Found	1		18.3544693	19.74991608	21.83996964	20.13841057	20.14702225	16.43458176	20.65721703	19.53143692	1063723.23231067	599152.816519558	1.77537883989225	0.51202070146131
P16930	Fumarylacetoacetase OS=Homo sapiens OX=9606 GN=FAH PE=1 SV=2	0	High	14.886	13	5	18	5	419	46.3	6.95	31.15	5	0	High	High	High	High	High	High	High	High	1		23.42006302	21.17711449	21.35468674	21.90372276	20.05021858	22.11883354	20.4094677	21.24658394	4090644.55333532	2034546.66468844	2.01059264175774	0.193037405547575
Q00888	Pregnancy-specific beta-1-glycoprotein 4 OS=Homo sapiens OX=9606 GN=PSG4 PE=2 SV=3	0	High	14.775	14	6	23	3	419	47.1	9.26	24.16	6	0	High	Peak Found	High	High	High	High	High	High	1		30.32987976	30.03769112	30.0596981	29.88069725	30.55266953	30.22154045	30.45473099	30.38071632	1132600210.84758	1419183821.6899	0.79806448857269	0.0314251082550429
P01889	HLA class I histocompatibility antigen, B alpha chain OS=Homo sapiens OX=9606 GN=HLA-B PE=1 SV=3	0	High	14.75	10	3	8	2	362	40.4	5.85	15.28	3	1	Peak Found	Peak Found	Not Found	Peak Found	Peak Found	High	Peak Found	High	1		19.57592201	20.61920357	15.2956562	20.13261414	20.7167778	22.14071274	18.31252098	21.87939453	491165.254116264	1778650.36486011	0.276144915167121	0.262661464643955
A0A7I2V599	60 kDa chaperonin OS=Homo sapiens OX=9606 GN=HSPD1 PE=1 SV=1	0	High	14.658	10	2	4	2	537	57.8	7.77	8.23	2	0	High	High	Peak Found	Peak Found	Peak Found	Peak Found	Not Found	Peak Found	1		21.37347603	20.13957787	19.28298187	17.78169441	17.75032043	17.16551971	16.1286869	16.76176643	819527.334960951	126745.356508088	6.46593577500136	0.0174393867173896
A0A0C4DH21	Complement factor H-related protein 4 OS=Homo sapiens OX=9606 GN=CFHR4 PE=1 SV=1	0	High	14.611	14	4	35	4	331	37.3	5.26	73.92	4	0	High	High	High	High	High	High	High	High	1		23.41783905	23.87767029	23.39432907	23.68373299	22.92717743	22.03574181	23.49872017	23.47483826	12656655.1526592	8296776.0690396	1.52549075054454	0.142837886731181
Q15848	Adiponectin OS=Homo sapiens OX=9606 GN=ADIPOQ PE=1 SV=1	0	High	14.608	6	1	14	1	244	26.4	5.74	30.1	1	0	High	High	High	High	High	High	High	High	1		23.94471169	22.38427734	23.43733788	22.95011139	23.70402527	24.3627739	21.2825737	24.63047791	9497455.22658609	11821933.6673448	0.803375783846641	0.717472996972514
Q9Y5Y7	Lymphatic vessel endothelial hyaluronic acid receptor 1 OS=Homo sapiens OX=9606 GN=LYVE1 PE=1 SV=2	0	High	14.538	14	5	44	5	322	35.2	8.28	78.88	5	0	High	High	High	High	High	High	High	High	1		24.61904716	24.21067047	24.11056137	24.22566795	24.62490082	25.4304657	24.06954193	24.39350319	20533649.6286035	25956686.8218306	0.791073597703307	0.31888805342215
A0A087X0S5	Collagen alpha-1(VI) chain OS=Homo sapiens OX=9606 GN=COL6A1 PE=1 SV=1	0	High	14.458	4	4	14	4	1026	108.3	5.43	21.43	4	0	High	High	High	High	Peak Found	High	High	High	1		21.58107185	21.71071625	21.10575294	21.19902802	21.68540955	21.78477097	20.78466606	22.13221931	2765563.93624796	3171571.58019535	0.871985344274531	0.562148801458607
P01344	Insulin-like growth factor II OS=Homo sapiens OX=9606 GN=IGF2 PE=1 SV=1	0	High	14.291	14	2	30	2	180	20.1	9.32	31.84	2	0	High	High	High	High	High	High	High	High	1		24.56435966	25.14457321	25.45303535	25.43294525	25.09839249	25.2130394	25.32278442	25.44150162	37198171.4178304	40430185.3697917	0.920059383294934	0.604207049091078
A0A7I2V348	Integrin beta OS=Homo sapiens OX=9606 GN=ITGB1 PE=1 SV=1	0	High	14.177	5	4	18	4	793	87.9	5.39	23.8	4	0	High	High	High	High	High	High	High	High	1		20.89509583	21.45108414	22.13385201	21.4733963	21.73885727	22.16539574	22.04692841	22.00629044	2941982.16503914	4163507.42176562	0.70661148570537	0.111710862103855
P54802	Alpha-N-acetylglucosaminidase OS=Homo sapiens OX=9606 GN=NAGLU PE=1 SV=2	0	High	14.056	6	4	16	4	743	82.2	6.65	20.9	4	0	High	High	High	High	High	High	High	High	1		22.43108177	22.59181404	22.66465378	22.94171333	22.76425171	23.02464294	22.6721077	23.21925163	6615027.53019763	7936456.03048119	0.833498920020673	0.160175420525413
E9PD35	Vascular endothelial growth factor receptor 3 OS=Homo sapiens OX=9606 GN=FLT4 PE=1 SV=1	0	High	13.947	3	4	16	4	1306	146.4	6.42	17.52	4	0	High	High	High	High	High	High	High	Peak Found	1		21.92865372	21.30420303	21.30381203	21.10390663	22.05246162	21.83745766	22.77850533	20.79600906	2786733.96645589	3822561.85857639	0.729022595201045	0.347111434672518
Q5T0R1	Adenylyl cyclase-associated protein 1 (Fragment) OS=Homo sapiens OX=9606 GN=CAP1 PE=1 SV=1	0	High	13.885	22	4	10	4	215	23.9	8.1	14.2	4	0	Not Found	Peak Found	High	High	Peak Found	High	High	High	1		16.3411026	17.82167625	21.67161179	20.79121208	19.37809944	18.72127724	21.26537514	20.58632278	584320.621757674	1039723.61961759	0.561996102360923	0.56744546888527
P62328	Thymosin beta-4 OS=Homo sapiens OX=9606 GN=TMSB4X PE=1 SV=2	0	High	13.59	45	3	14	3	44	5.1	5.06	17.93	3	0	Peak Found	Peak Found	High	High	High	High	High	High	1		19.34713173	21.04343796	24.00065804	21.61515617	22.18154526	21.86276436	22.78175163	22.53176498	2969103.54230892	5306968.50974838	0.559472613574956	0.426710786519124
H3BRJ9	Cholesteryl ester transfer protein OS=Homo sapiens OX=9606 GN=CETP PE=1 SV=1	0	High	13.389	11	5	23	1	428	47.9	5.53	19.76	5	0	High	Peak Found	High	High	High	Peak Found	Peak Found	Peak Found	1		19.62383652	18.1172657	19.89556503	19.68597603	20.91929626	19.11854362	19.78857803	19.88599014	659338.96620486	997600.050406118	0.660925153258009	0.321059244761913
Q04721	Neurogenic locus notch homolog protein 2 OS=Homo sapiens OX=9606 GN=NOTCH2 PE=1 SV=3	0	High	13.379	1	3	13	3	2471	265.2	5.14	10.52	3	0	High	High	High	High	High	High	High	High	1		20.71137047	20.09755135	15.12122631	19.9592762	20.98008919	21.2978363	20.58056831	21.47864532	514337.594338805	2223320.92751539	0.23133754015152	0.157781233424622
Q9BTY2	Plasma alpha-L-fucosidase OS=Homo sapiens OX=9606 GN=FUCA2 PE=1 SV=2	0	High	13.234	11	5	18	5	467	54	6.25	20.01	5	0	High	High	High	High	High	High	High	High	1		21.61534882	21.70411301	20.76009941	20.9679203	21.6644001	22.56428719	20.88959122	23.36046219	2514552.74520707	4557101.82128205	0.551787702759657	0.193363290774809
P24592	Insulin-like growth factor-binding protein 6 OS=Homo sapiens OX=9606 GN=IGFBP6 PE=1 SV=1	0	High	13.219	16	3	16	3	240	25.3	7.81	40.97	3	0	High	High	High	High	High	High	High	High	1		23.5555706	23.83525848	23.74980164	23.28262711	23.67883682	23.5038414	23.76112366	23.55976868	12766099.4633468	12945009.0674603	0.986179260039053	0.887154783377371
P08670	Vimentin OS=Homo sapiens OX=9606 GN=VIM PE=1 SV=4	0	High	13.096	9	2	12	1	466	53.6	5.12	6.35	2	0	High	High	High	Peak Found	Not Found	Not Found	Not Found	Not Found	1		20.04670906	20.27444649	19.97489929	17.49865913	17.04698181	15.23988152	15.87496567	16.07785797	715542.777241982	68315.3303075569	10.4741172152809	0.00409694617087273
Q99497	Parkinson disease protein 7 OS=Homo sapiens OX=9606 GN=PARK7 PE=1 SV=2	0	High	12.996	34	4	12	4	189	19.9	6.79	7.09	4	0	Peak Found	High	High	Peak Found	High	High	Peak Found	High	1		20.99471283	20.23788643	21.8631649	20.74273682	20.82347298	22.08519745	21.31241417	21.87361336	2039275.47651342	3014891.16013321	0.676401026836178	0.2503245729324
P05109	Protein S100-A8 OS=Homo sapiens OX=9606 GN=S100A8 PE=1 SV=1	0	High	12.724	39	4	35	4	93	10.8	7.03	34.85	4	0	High	High	High	High	High	High	High	High	1		23.48565102	24.10814285	24.77693558	25.6838913	25.27976227	25.14862442	24.17325783	24.22366142	23952205.8154563	27374447.0023979	0.874984097883629	0.7405041591768
A0A0C4DH38	Immunoglobulin heavy variable 5-51 OS=Homo sapiens OX=9606 GN=IGHV5-51 PE=3 SV=1	0	High	12.634	25	2	2	2	117	12.7	8.27	5.54	2	0	Not Found	Not Found	Not Found	Not Found	Peak Found	Peak Found	High	Peak Found	1		14.87498951	16.21022415	16.06604195	15.57977486	19.27021217	19.5503273	20.46166992	17.76975441	52599.3597172117	629126.649609171	0.0836069490139827	0.00133242352203064
P01033	Metalloproteinase inhibitor 1 OS=Homo sapiens OX=9606 GN=TIMP1 PE=1 SV=1	0	High	12.618	18	3	12	3	207	23.2	8.1	12.07	3	0	High	High	High	High	High	High	Peak Found	High	1		21.89901733	22.29172707	22.52708054	21.53553391	22.35608482	21.88443184	22.29647255	22.20606613	4382551.8000455	4770681.14707632	0.918642781803038	0.63157712512163
Q9Y2W1	Thyroid hormone receptor-associated protein 3 OS=Homo sapiens OX=9606 GN=THRAP3 PE=1 SV=2	0	High	12.479	2	1	6	1	955	108.6	10.15	7.19	1	0	Not Found	Not Found	Not Found	Not Found	High	High	High	High	1		16.03919029	15.75938225	16.17366219	15.15650749	20.05258179	20.34293938	20.15145683	16.04170418	56352.2484692633	580594.164067186	0.0970596191916635	0.0192953022711336
O75874	Isocitrate dehydrogenase [NADP] cytoplasmic OS=Homo sapiens OX=9606 GN=IDH1 PE=1 SV=2	0	High	12.464	12	4	5	4	414	46.6	7.01	6.21	4	0	High	Not Found	Peak Found	Peak Found	Not Found	High	Peak Found	Peak Found	1		22.29001427	17.46752548	17.17285347	17.78173447	16.60572433	19.79742432	17.20576859	18.68567085	419418.77613608	275873.436489072	1.52033041482301	0.683006033253668
Q12794	Hyaluronidase-1 OS=Homo sapiens OX=9606 GN=HYAL1 PE=1 SV=2	0	High	12.321	7	2	5	2	435	48.3	6.77	7.55	2	0	High	High	High	Not Found	Peak Found	High	Peak Found	High	1		19.5882473	19.12454796	19.82434273	16.0052166	19.56425095	20.2988224	20.18888855	20.45154953	407259.449378761	1144176.2379627	0.355941187962371	0.152546944418304
A0A0C4DH29	Immunoglobulin heavy variable 1-3 OS=Homo sapiens OX=9606 GN=IGHV1-3 PE=3 SV=1	0	High	12.292	22	2	4	2	117	13	9.55	10.6	2	0	Peak Found	Peak Found	Peak Found	Not Found	High	High	High	Not Found	1		19.35195732	18.70360947	18.66627884	17.09534264	19.59440804	19.45554543	21.41597176	18.1954174	359167.445793884	831487.850332135	0.4319575393079	0.189350617483847
A0A0B4J1X5	Immunoglobulin heavy variable 3-74 OS=Homo sapiens OX=9606 GN=IGHV3-74 PE=3 SV=1	0	High	12.148	25	3	23	1	117	12.8	8.66	53.78	3	2	High	Peak Found	Peak Found	High	Peak Found	Peak Found	Peak Found	Peak Found	1		23.15935516	22.81098938	23.08067703	22.22976494	23.37594795	23.35671806	24.11642075	22.75000763	7405658.67806016	11067097.7176285	0.669159961085724	0.148788168546024
Q5SRN7	HLA class I histocompatibility antigen, A alpha chain OS=Homo sapiens OX=9606 GN=HLA-A PE=1 SV=2	0	High	12.089	12	3	8	2	299	34.2	5.67	17.84	3	0	Peak Found	Not Found	Not Found	Not Found	Not Found	High	Peak Found	High	1		18.87607765	15.30941772	16.01288605	17.96096611	15.93298244	22.36145401	18.59591484	19.2433548	134741.700131965	536577.309539614	0.251113302289234	0.248410313313357
Q86YZ3	Hornerin OS=Homo sapiens OX=9606 GN=HRNR PE=1 SV=2	0	High	12.063	4	3	4	3	2850	282.2	10.04	4.86	3	0	High	Peak Found	Peak Found	Peak Found	High	Peak Found	Peak Found	Peak Found	1		21.32929802	19.07971573	20.68530846	18.91913605	19.74595451	19.0896244	20.35367393	20.11712265	1051024.27846805	929821.250442327	1.1303508905266	0.796590509348327
I6L8B7	Fatty acid-binding protein 5 OS=Homo sapiens OX=9606 GN=FABP5 PE=1 SV=1	0	High	12.004	23	2	2	2	101	11.3	6.07	4.47	2	0	Not Found	Not Found	Not Found	High	Not Found	Not Found	Not Found	Not Found	1					22.85747147
A0A0B4J259	1,4-beta-N-acetylmuramidase C OS=Homo sapiens OX=9606 GN=LYZ PE=1 SV=1	0	High	11.985	21	3	34	3	137	15.3	8.69	76.51	3	0	High	High	High	High	High	High	High	High	1		25.99805641	25.27531433	25.42680931	25.20967102	25.64415932	25.82481384	25.55270767	25.43955994	46717598.1225062	51401609.291057	0.908874231115449	0.510291262811522
Q86UD1	Out at first protein homolog OS=Homo sapiens OX=9606 GN=OAF PE=2 SV=1	0	High	11.925	11	3	22	3	273	30.7	6.84	13.94	3	0	High	High	High	High	High	High	High	High	1		22.64465714	22.75549316	23.15797997	22.32031441	21.31442261	22.25820351	22.80126762	22.10133934	6906920.41684846	4554332.74602471	1.5165603397945	0.139185962725923
P68366	Tubulin alpha-4A chain OS=Homo sapiens OX=9606 GN=TUBA4A PE=1 SV=1	0	High	11.87	11	4	5	1	448	49.9	5.06	7.27	4	0	Not Found	Not Found	High	Not Found	Not Found	Not Found	Not Found	Not Found	1
P01780	Immunoglobulin heavy variable 3-7 OS=Homo sapiens OX=9606 GN=IGHV3-7 PE=1 SV=2	0	High	11.841	26	3	27	2	117	12.9	6.57	46.33	3	0	High	High	High	High	High	High	High	High	1		22.50673676	22.01202202	22.84317207	21.85586357	22.64538002	22.72228813	23.13874054	22.01762009	5179741.2668309	6495491.18579542	0.797436424539865	0.352539959151867
U3KQT1	S-formylglutathione hydrolase OS=Homo sapiens OX=9606 GN=ESD PE=1 SV=2	0	High	11.777	15	3	6	3	262	29	7.33	5.31	3	0	Not Found	Peak Found	High	Peak Found	Not Found	High	High	Peak Found	1		16.34858894	17.99607849	20.76564217	18.98448181	16.20858765	21.29008102	17.47472572	19.67082024	376867.497827974	414511.803228186	0.909183996433777	0.928140415678021
B7Z6Z4	Myosin light polypeptide 6 OS=Homo sapiens OX=9606 GN=MYL6 PE=1 SV=1	0	High	11.762	14	3	5	3	238	26.7	5.08	4.99	3	0	Not Found	Not Found	High	Peak Found	High	Peak Found	High	Not Found	1		18.62319374	16.02504349	23.24696922	19.83146095	20.03487206	19.24198914	21.45606995	16.86086082	707154.953043745	691058.343931765	1.02329269193162	0.98572632011531
P06312	Immunoglobulin kappa variable 4-1 OS=Homo sapiens OX=9606 GN=IGKV4-1 PE=1 SV=1	0	High	11.729	12	1	6	1	121	13.4	5.25	12.62	1	0	Peak Found	Peak Found	Peak Found	Not Found	High	Peak Found	High	High	1		19.42229271	19.84343147	20.87667274	18.35517311	20.7609539	19.96054459	21.80912209	20.30260849	808222.229967001	1713253.57587957	0.471746997260501	0.150948504004914
P12830	Cadherin-1 OS=Homo sapiens OX=9606 GN=CDH1 PE=1 SV=3	0	High	11.715	5	3	9	3	882	97.4	4.73	13.07	3	0	High	High	High	High	High	High	High	High	1		21.0043087	21.24785042	21.47278023	20.8435955	21.04906082	20.7659359	21.26554298	21.44539452	2314282.75823529	2297261.33427804	1.0074094417136	0.959494252892528
P07911	Uromodulin OS=Homo sapiens OX=9606 GN=UMOD PE=1 SV=1	0	High	11.653	8	5	13	5	640	69.7	5.24	9.03	5	0	Peak Found	High	Peak Found	High	High	High	High	High	1		25.90335846	25.90039444	27.36044884	25.56504631	26.53759193	26.08357048	27.27061462	26.06552124	76148485.7494392	94206584.7492154	0.808313834453842	0.554165367870643
P04066	Tissue alpha-L-fucosidase OS=Homo sapiens OX=9606 GN=FUCA1 PE=1 SV=4	0	High	11.647	7	3	17	3	466	53.7	6.84	19.57	3	0	High	High	High	High	High	High	High	High	1		22.02939034	21.6597805	21.37158775	20.99996948	21.81909561	21.98442459	21.68569756	22.99463654	2997196.03528209	4561141.74707533	0.657115301712325	0.151761305341598
F2Z3K5	Dolichyl-diphosphooligosaccharide--protein glycosyltransferase subunit 2 (Fragment) OS=Homo sapiens OX=9606 GN=RPN2 PE=1 SV=1	0	High	11.562	14	1	1	1	162	17.8	5.15	5.41	1	0	High	Peak Found	Peak Found	Peak Found	Peak Found	Not Found	Not Found	Peak Found	1		20.52118111	19.45167923	21.81125259	20.89078712	21.88600349	18.72013474	16.78810692	22.14416504	1666887.15867195	967969.824131298	1.7220445484113	0.590988058504417
P10124	Serglycin OS=Homo sapiens OX=9606 GN=SRGN PE=1 SV=3	0	High	11.505	17	2	14	2	158	17.6	4.96	18.67	2	0	Peak Found	High	High	High	High	Peak Found	High	High	1		20.03398514	23.03900719	24.07839394	20.91024208	23.1984024	19.01007843	21.7540741	22.2506752	4239336.59524164	3077457.56419287	1.37754510234928	0.733605283651898
Q9Y5C1	Angiopoietin-related protein 3 OS=Homo sapiens OX=9606 GN=ANGPTL3 PE=1 SV=1	0	High	11.45	7	3	13	3	460	53.6	6.7	9.52	3	0	High	High	High	High	High	High	Peak Found	High	1		21.7217865	21.59639168	22.14997101	20.73971176	21.89410591	21.21928406	21.18458176	22.30968094	3074595.60467317	3295151.04580931	0.933066667333311	0.812215590105474
A0A0C4DH25	Immunoglobulin kappa variable 3D-20 OS=Homo sapiens OX=9606 GN=IGKV3D-20 PE=3 SV=1	0	High	11.285	28	3	14	1	116	12.5	4.59	29.33	3	2	High	High	Peak Found	Peak Found	Peak Found	High	Peak Found	Peak Found	1		24.12885475	23.4813633	24.49834251	23.38794136	23.94889069	24.41546249	25.07941437	23.65788841	15375451.9261615	20306158.3315889	0.757181721677158	0.36349675473587
Q99969	Retinoic acid receptor responder protein 2 OS=Homo sapiens OX=9606 GN=RARRES2 PE=1 SV=1	0	High	11.252	15	2	11	2	163	18.6	9.09	12.4	2	0	High	High	Peak Found	High	High	Peak Found	High	High	1		21.3545208	20.67032051	21.65032387	21.41913033	21.14600945	19.12523842	19.43424797	20.46860313	2535034.37132307	1080692.57178666	2.34574978814929	0.0530765335912556
A0A5H1ZRS2	Immunoglobulin kappa variable 2D-28 OS=Homo sapiens OX=9606 GN=IGKV2D-28 PE=1 SV=1	0	High	11.24	36	2	19	1	102	11	5.24	42.08	2	0	High	Peak Found	Not Found	Not Found	Peak Found	Peak Found	High	High	1		18.9894886	18.58818054	18.10110474	16.0140419	19.74764252	19.17566681	19.45036888	18.76088905	248554.714927571	638196.78486425	0.389464066291779	0.0977505992701483
P07451	Carbonic anhydrase 3 OS=Homo sapiens OX=9606 GN=CA3 PE=1 SV=3	0	High	11.238	20	4	10	4	260	29.5	7.34	0	4	0	Peak Found	High	High	Peak Found	Peak Found	High	Peak Found	High	1		20.72088432	20.36690903	21.03949738	20.7650795	18.95981407	22.37166405	20.67824745	20.94034576	1730901.93220375	1748295.75552301	0.990050983499606	0.984519095990688
Q96CN7	Isochorismatase domain-containing protein 1 OS=Homo sapiens OX=9606 GN=ISOC1 PE=1 SV=3	0	High	11.234	8	1	2	1	298	32.2	7.39	2.43	1	0	High	Not Found	Not Found	Not Found	Not Found	Not Found	Not Found	Not Found	1		19.51761818
E9PNF7	Lysosomal Pro-X carboxypeptidase OS=Homo sapiens OX=9606 GN=PRCP PE=1 SV=2	0	High	11.216	2	1	16	1	442	49.9	6.58	10.91	1	0	High	High	High	High	High	High	High	High	1		20.24008179	20.28063202	18.6935463	20.25320053	20.08092499	19.81248474	19.33589172	21.26587105	956141.861981418	1142524.06703297	0.836868027178135	0.666473914436976
Q9H4G4	Golgi-associated plant pathogenesis-related protein 1 OS=Homo sapiens OX=9606 GN=GLIPR2 PE=1 SV=3	0	High	11.183	17	2	12	2	154	17.2	9.41	29.52	2	0	High	High	High	High	High	High	High	High	1		20.72632408	21.06755638	21.62446404	21.12472916	21.15748978	21.68344116	21.08086586	21.42174339	2304094.43143797	2646923.46102762	0.870480187796379	0.418213479468133
P01619	Immunoglobulin kappa variable 3-20 OS=Homo sapiens OX=9606 GN=IGKV3-20 PE=1 SV=2	0	High	11.101	28	3	18	1	116	12.5	4.96	30.72	3	0	High	High	Peak Found	High	High	High	High	High	1		20.41364098	20.95474815	20.40984726	20.33271217	19.97090912	21.70351982	21.34756279	20.17131042	1511696.55110555	1823559.11418765	0.828981380062894	0.570876957558486
Q86SQ4	Adhesion G-protein coupled receptor G6 OS=Homo sapiens OX=9606 GN=ADGRG6 PE=1 SV=3	0	High	10.939	2	2	8	2	1221	136.6	7.87	4.51	2	0	High	High	Peak Found	High	High	High	High	High	1		20.61017799	20.73851967	20.47167778	20.56320953	19.51925087	20.2376194	20.31952667	20.38398743	1584829.53655349	1135657.28068592	1.39551743603165	0.0605113790758838
G3V2Y4	Glycine hydroxymethyltransferase (Fragment) OS=Homo sapiens OX=9606 GN=SHMT2 PE=1 SV=1	0	High	10.75	7	1	1	1	234	25.7	9.58	4.34	1	0	High	Peak Found	Not Found	Not Found	Not Found	Not Found	Not Found	Not Found	1		20.0943718	18.90169334	18.54261398	17.07891655	17.43851852	16.97678757	14.42264366	15.06188011	412604.181757812	64408.2317693836	6.40607839127084	0.0313183469435608
Q8NI99	Angiopoietin-related protein 6 OS=Homo sapiens OX=9606 GN=ANGPTL6 PE=1 SV=1	0	High	10.662	8	3	10	3	470	51.7	8.53	8.97	3	0	High	High	High	Peak Found	High	High	Peak Found	High	1		20.74455261	21.16557121	21.68591118	19.80952454	21.27073479	21.33965874	19.88946724	21.72588539	1891880.96090226	2180815.87718902	0.86751063246147	0.729025200557995
A0A3B3ISU3	Low affinity immunoglobulin gamma Fc region receptor III-B OS=Homo sapiens OX=9606 GN=FCGR3B PE=1 SV=1	0.003	High	10.57	13	3	7	1	233	26.2	6.71	8.44	3	0	Peak Found	Not Found	High	Not Found	Not Found	High	High	Peak Found	1		20.60633087	17.24096489	20.59672356	16.47224045	18.48986244	20.13399696	18.94887733	18.60400391	434520.567861655	540593.694960078	0.803784009899975	0.794189150487121
Q15102	Platelet-activating factor acetylhydrolase IB subunit alpha1 OS=Homo sapiens OX=9606 GN=PAFAH1B3 PE=1 SV=1	0.003	High	10.475	10	1	2	1	231	25.7	6.84	2.22	1	0	High	Not Found	Not Found	Not Found	Not Found	Not Found	Not Found	Not Found	1		18.66647911
J3QTR3	Ubiquitin-40S ribosomal protein S27a (Fragment) OS=Homo sapiens OX=9606 GN=RPS27A PE=1 SV=1	0.003	High	10.431	24	2	10	2	106	12.2	10.14	23.11	2	0	High	High	High	High	High	High	High	High	1		19.85147667	19.86061287	20.12829018	20.80201721	20.04061699	21.25214577	21.15453529	21.31503868	1172047.19421087	2012537.42701822	0.582372868437723	0.0829871354748136
A0A2R8Y7Y3	Band 4.1 OS=Homo sapiens OX=9606 GN=EPB41 PE=1 SV=1	0.003	High	10.415	5	2	2	2	601	67.3	6.64	5.26	2	0	Not Found	Peak Found	High	Not Found	Peak Found	High	Peak Found	Peak Found	1		16.25128746	18.88851738	19.85081291	16.80408096	19.63751602	20.50220299	18.27119064	18.16388893	252981.9060332	579199.023680759	0.436778888930997	0.286097648976636
P10599	Thioredoxin OS=Homo sapiens OX=9606 GN=TXN PE=1 SV=3	0.003	High	10.39	30	3	18	3	105	11.7	4.92	28.81	3	0	High	High	High	High	High	High	High	High	1		22.24666214	21.93333626	23.13718987	22.82670975	22.32684326	23.61201477	22.62235451	22.95625114	6081410.33059124	7715701.60829332	0.788186303634987	0.410246168526611
J3KN67	Tropomyosin alpha-3 chain OS=Homo sapiens OX=9606 GN=TPM3 PE=1 SV=1	0.003	High	10.379	12	3	3	2	285	33.2	4.77	6.22	3	1	Not Found	Not Found	High	Peak Found	Peak Found	Peak Found	Peak Found	Peak Found	1		18.47849655	18.52401161	22.91501045	20.36442184	20.91954041	21.71975517	21.41952324	20.81161308	1101077.90125272	2438576.79436638	0.451524800775781	0.323465938683133
P48594	Serpin B4 OS=Homo sapiens OX=9606 GN=SERPINB4 PE=1 SV=2	0.003	High	10.36	7	3	4	3	390	44.8	6.21	6.56	3	0	Not Found	Peak Found	Peak Found	High	Peak Found	Peak Found	Peak Found	Peak Found	1		15.54792976	17.98055649	19.46920013	23.89419365	19.2555542	18.85077095	19.79395103	19.15858841	611914.26553563	629879.419183467	0.971478424122627	0.981899577525752
A0A7P0T9A7	Adenylosuccinate lyase OS=Homo sapiens OX=9606 GN=ADSL PE=4 SV=1	0.003	High	10.161	5	1	2	1	513	57.9	7.43	0	1	0	High	Peak Found	Not Found	Not Found	Not Found	Not Found	Not Found	Not Found	1		19.57116127	17.31726074	19.71746445	17.19058228	15.46398544	16.78261185	13.68429279	18.3059845	357880.195739389	68282.0449394024	5.24120500575214	0.0936491317123486
J3QQX6	Intercellular adhesion molecule 2 (Fragment) OS=Homo sapiens OX=9606 GN=ICAM2 PE=1 SV=1	0.003	High	10.038	12	2	21	2	214	23.7	6.51	41.1	2	0	High	High	High	High	High	High	High	High	1		22.05455208	21.59089661	21.76454353	22.11715889	22.22167778	22.35783005	22.27505684	22.20820045	3864332.43140101	5042442.44089522	0.766361237970809	0.0242264202373108
Q9NVP1	ATP-dependent RNA helicase DDX18 OS=Homo sapiens OX=9606 GN=DDX18 PE=1 SV=2	0.003	High	10.024	2	1	3	1	670	75.4	9.5	6.28	1	0	High	High	Not Found	Not Found	Not Found	Not Found	Not Found	Not Found	1		19.74431229	20.11552811	16.12641144	14.85590839	16.39991379	14.9441328	16.85549545	13.91061878	214488.39365464	47234.0690981896	4.54096794431926	0.189004891127197
P62244	40S ribosomal protein S15a OS=Homo sapiens OX=9606 GN=RPS15A PE=1 SV=2	0.003	High	10.005	15	1	1	1	130	14.8	10.13	3.66	1	0	High	Not Found	Not Found	Not Found	Not Found	Not Found	Not Found	Not Found	1
O14498	Immunoglobulin superfamily containing leucine-rich repeat protein OS=Homo sapiens OX=9606 GN=ISLR PE=2 SV=1	0.003	High	9.971	8	3	12	3	428	46	5.15	9.47	3	0	High	High	High	Peak Found	High	High	High	High	1		20.6566658	20.99690056	21.40019226	20.24646759	21.12278366	21.04403114	19.95873833	21.4894371	1857661.94166635	1961801.38406141	0.946916419143582	0.854482239274329
Q15121	Astrocytic phosphoprotein PEA-15 OS=Homo sapiens OX=9606 GN=PEA15 PE=1 SV=2	0.003	High	9.944	13	1	2	1	130	15	5.02	3.18	1	0	High	Not Found	Not Found	Not Found	Not Found	Not Found	Not Found	Not Found	1
P01768	Immunoglobulin heavy variable 3-30 OS=Homo sapiens OX=9606 GN=IGHV3-30 PE=1 SV=2	0.003	High	9.908	19	2	17	1	117	12.9	8.92	44.71	2	0	High	Peak Found	Peak Found	Not Found	High	High	High	Not Found	1		20.1526413	19.86215019	20.27277946	13.84290504	20.90265846	21.29932785	21.83123207	14.82731533	379205.140904535	860689.550302316	0.440582949765499	0.620706322446188
Q9H4B7	Tubulin beta-1 chain OS=Homo sapiens OX=9606 GN=TUBB1 PE=1 SV=1	0.003	High	9.905	9	3	3	3	451	50.3	5.17	1.99	3	0	Not Found	Not Found	High	Not Found	Not Found	Not Found	High	Not Found	1				21.35180855				19.28681946
Q15323	Keratin, type I cuticular Ha1 OS=Homo sapiens OX=9606 GN=KRT31 PE=1 SV=3	0.003	High	9.904	8	3	10	2	416	47.2	4.88	21.39	3	0	High	Not Found	Not Found	Not Found	Not Found	Not Found	Not Found	Not Found	1		21.43630981
P20930	Filaggrin OS=Homo sapiens OX=9606 GN=FLG PE=1 SV=3	0.003	High	9.895	0	3	4	3	4061	434.9	9.25	5.11	3	0	Peak Found	Peak Found	Peak Found	High	Not Found	Peak Found	Not Found	Not Found	1		19.38638687	19.25187302	19.91949272	22.1126976	13.46883965	19.70059586	11.35838509	16.91749191	1177758.6951583	42094.0332346444	27.9792313697558	0.0497338530002386
P05106	Integrin beta-3 OS=Homo sapiens OX=9606 GN=ITGB3 PE=1 SV=2	0.003	High	9.875	5	4	5	4	788	87	5.24	0	4	0	Not Found	Peak Found	High	Peak Found	Peak Found	Peak Found	Peak Found	Peak Found	1		17.65058327	18.85848427	22.25096893	18.22569466	19.96412849	17.7645092	20.07842064	17.95670509	621947.286057605	503258.760296898	1.23583995972705	0.808520178459222
H0Y755	Low affinity immunoglobulin gamma Fc region receptor III-A OS=Homo sapiens OX=9606 GN=FCGR3A PE=1 SV=3	0.003	High	9.75	15	4	17	2	253	28.9	8.29	18.91	4	1	High	High	High	High	High	High	High	High	1		23.01194	21.84833145	22.42578506	21.46957207	22.61060905	22.54575729	22.70097351	21.3469696	4781086.72647684	5167651.54808933	0.925195261713144	0.817348036471576
Q9BUN1	Protein MENT OS=Homo sapiens OX=9606 GN=MENT PE=1 SV=1	0.003	High	9.719	7	2	10	2	341	36.7	8.59	22.08	2	0	High	High	High	High	High	High	High	High	1		22.10622215	22.03545761	22.70988083	21.74825859	22.57546806	22.38423538	22.33831215	22.65135765	4653725.85415256	5879831.20958589	0.791472695094647	0.168519415121926
P18669	Phosphoglycerate mutase 1 OS=Homo sapiens OX=9606 GN=PGAM1 PE=1 SV=2	0.003	High	9.715	13	3	12	3	254	28.8	7.18	10.99	3	0	High	High	High	High	Peak Found	High	High	High	1		21.10673523	19.7263031	21.02279854	20.75522804	20.19970322	21.76257133	20.11923218	20.17347908	1648550.01602019	1549902.9519653	1.06364725219072	0.867390321417236
P09467	Fructose-1,6-bisphosphatase 1 OS=Homo sapiens OX=9606 GN=FBP1 PE=1 SV=5	0.003	High	9.69	7	2	3	2	338	36.8	6.99	3.88	2	0	High	Not Found	Not Found	Not Found	Not Found	Not Found	Not Found	Not Found	1		22.45230675
P00568	Adenylate kinase isoenzyme 1 OS=Homo sapiens OX=9606 GN=AK1 PE=1 SV=3	0.003	High	9.522	15	3	11	3	194	21.6	8.63	4.04	3	0	High	High	High	Peak Found	Peak Found	High	High	High	1		22.46995735	22.5287075	22.71829987	23.10446167	23.03520775	23.49094963	22.94487762	23.5735817	6839012.50912406	10053218.9324348	0.68028086875332	0.040559710222495
J3KSD8	Bleomycin hydrolase (Fragment) OS=Homo sapiens OX=9606 GN=BLMH PE=1 SV=8	0.003	High	9.373	10	2	3	2	262	30.2	7.46	6.59	2	0	Peak Found	Not Found	Peak Found	High	Peak Found	Not Found	Not Found	High	1		19.19429779	17.06805611	19.24276161	20.514925	19.00831413	18.86423302	15.43668842	18.81374359	526111.889295119	267790.413559635	1.96464048993284	0.418731060219013
B5MDF5	GTP-binding nuclear protein Ran OS=Homo sapiens OX=9606 GN=RAN PE=1 SV=1	0.003	High	9.315	10	2	16	2	233	26.2	7.01	35.19	2	0	High	High	High	High	High	High	High	High	1		20.53622246	20.79030228	22.04403114	20.49102783	21.18525124	22.12172699	20.91804504	21.76700974	2047448.77579483	2961729.09029002	0.691301842058195	0.287430107650252
H0Y2Y8	Zyxin (Fragment) OS=Homo sapiens OX=9606 GN=ZYX PE=1 SV=1	0.003	High	9.292	7	3	3	3	540	57.6	6.87	5.62	3	0	Not Found	Not Found	High	Not Found	Not Found	Not Found	Peak Found	Not Found	1				22.16359711				19.56054878
A0A075B7B8	Immunoglobulin heavy variable 3/OR16-12 (non-functional) (Fragment) OS=Homo sapiens OX=9606 GN=IGHV3OR16-12 PE=1 SV=1	0.003	High	9.264	19	2	14	1	117	12.9	6.51	36.59	2	0	High	Not Found	Not Found	Not Found	Not Found	Not Found	Not Found	Not Found	1
P50395	Rab GDP dissociation inhibitor beta OS=Homo sapiens OX=9606 GN=GDI2 PE=1 SV=2	0.003	High	9.242	9	3	5	3	445	50.6	6.47	2.52	3	0	Peak Found	Peak Found	Peak Found	Peak Found	Peak Found	High	High	High	1		21.70248604	22.01045036	22.22650719	21.78339005	21.56066132	21.59204865	21.90898132	22.24482346	3997615.84276664	3719374.75633702	1.07480856451896	0.619660677174148
H0Y984	ADP-ribosyl cyclase/cyclic ADP-ribose hydrolase (Fragment) OS=Homo sapiens OX=9606 GN=BST1 PE=1 SV=1	0.003	High	9.185	13	2	7	2	186	21.1	5.58	7.36	2	0	High	Peak Found	High	High	High	High	Peak Found	High	1		20.50119591	20.5239315	20.09398842	20.62284851	20.08969307	21.47666359	18.3081398	20.97365379	1418063.87220182	1214589.66060722	1.16752506479668	0.762374124988138
J3KQ18	D-dopachrome decarboxylase OS=Homo sapiens OX=9606 GN=DDT PE=1 SV=1	0.003	High	9.175	17	2	18	2	132	14.2	7.3	13.6	2	0	High	High	High	High	High	High	High	High	1		22.23066711	20.53611755	20.54175377	19.82920074	19.0920887	20.2880764	19.48365784	19.94463539	1806085.53959347	852957.647430618	2.11743870874946	0.108061187696117
X6RLJ0	Complement C1q subcomponent subunit A (Fragment) OS=Homo sapiens OX=9606 GN=C1QA PE=1 SV=7	0.003	High	9.165	10	3	23	3	220	23.3	9.17	22.78	3	0	High	High	High	High	High	High	High	High	1		28.45935059	29.1229744	28.92650414	29.00852776	28.71923447	28.75199699	29.00705147	28.86895943	493795765.009008	479451814.834695	1.02991739676542	0.798807765389926
A0A3B3ISD1	Fibroblast growth factor receptor OS=Homo sapiens OX=9606 GN=FGFR1 PE=1 SV=1	0.003	High	9.163	3	2	9	2	818	91.3	6.15	11.24	2	0	High	High	High	High	High	High	High	High	1		20.57846642	21.00233269	20.08187103	19.87456131	21.11354637	21.10484695	19.62694359	20.95377922	1368636.46691121	1703155.85708527	0.80358850378699	0.500202266460623
Q6H9L7	Isthmin-2 OS=Homo sapiens OX=9606 GN=ISM2 PE=1 SV=1	0.003	High	9.14	7	3	5	3	571	63.9	4.81	11.54	3	0	Peak Found	Not Found	High	Not Found	Not Found	High	Not Found	Not Found	1		20.27556038	16.82864189	22.41841316	15.27116108	16.65369415	22.18680573	14.13747501	15.01672077	425395.170072411	130951.577630188	3.24849213557198	0.510033558674521
A0A1B0GW23	N-acyl-L-amino-acid amidohydrolase (Fragment) OS=Homo sapiens OX=9606 GN=ABHD14A-ACY1 PE=3 SV=1	0.003	High	9.119	6	3	3	3	586	65.4	6.67	3.44	3	0	High	Not Found	Not Found	Not Found	Not Found	Not Found	Not Found	Not Found	1		20.69168663
A0A2R8Y4M7	Treacle protein (Fragment) OS=Homo sapiens OX=9606 GN=TCOF1 PE=1 SV=1	0.003	High	9.064	11	1	2	1	108	12.3	7.88	5.26	1	0	Not Found	High	Peak Found	Not Found	Not Found	Not Found	Not Found	Not Found	1		16.08588982	18.92683411	18.17208481	15.68264866	15.77763081	13.85294533	16.31752205	14.32768631	152332.510899663	34371.9986980007	4.43187817613072	0.0712179304325943
Q9NZD4	Alpha-hemoglobin-stabilizing protein OS=Homo sapiens OX=9606 GN=AHSP PE=1 SV=1	0.003	High	9.063	34	3	5	3	102	11.8	5	8	3	0	Peak Found	Peak Found	Peak Found	Peak Found	Peak Found	High	High	High	1		20.97079277	20.71246529	22.72040939	22.43506241	21.9642334	23.43360519	22.05696106	22.20077896	3429774.90445872	5587977.00201318	0.613777562653367	0.294062600298145
P40197	Platelet glycoprotein V OS=Homo sapiens OX=9606 GN=GP5 PE=1 SV=1	0.003	High	9.036	7	3	6	3	560	60.9	9.63	3.54	3	0	Peak Found	High	High	Not Found	High	Peak Found	High	High	1		19.02944946	19.3013649	20.49147034	15.43285656	19.96306229	18.51878738	19.9044075	19.04751778	387486.175733371	672159.334745594	0.57647964657075	0.513788303503224
Q16778	Histone H2B type 2-E OS=Homo sapiens OX=9606 GN=H2BC21 PE=1 SV=3	0.003	High	9.005	12	1	9	1	126	13.9	10.32	32.18	1	0	High	High	High	High	High	High	High	High	1		21.6437397	21.62419701	21.755867	21.71089935	22.02978325	21.81050873	21.94878769	21.99356079	3368502.09285952	4039261.49208659	0.833940090152327	0.00364820815825324
E7ETR0	RuvB-like helicase OS=Homo sapiens OX=9606 GN=RUVBL1 PE=1 SV=1	0.003	High	8.995	11	1	6	1	315	34.8	5.76	5.97	1	0	Not Found	Not Found	Not Found	High	High	High	Peak Found	High	1		16.78829765	18.3512249	16.96625137	15.82101345	20.82775307	20.70261574	19.62106514	18.59549332	129419.62195067	1003585.30279255	0.128957271086523	0.00709503562344693
Q9ULI3	Protein HEG homolog 1 OS=Homo sapiens OX=9606 GN=HEG1 PE=1 SV=3	0.003	High	8.97	3	4	14	4	1381	147.4	6.18	18.27	4	0	High	High	High	Peak Found	High	High	High	High	1		23.60444832	23.16744423	23.7499485	22.15577888	23.45696259	23.21733475	23.73388863	23.93031883	9433782.9831854	12579979.1908561	0.749904498255646	0.330590658041538
B4DGZ4	Splicing factor 3B subunit 1 OS=Homo sapiens OX=9606 GN=SF3B1 PE=1 SV=1	0.003	High	8.924	20	1	5	1	154	17.4	4.82	2.7	1	0	Not Found	Not Found	Not Found	Not Found	Not Found	Not Found	High	High	1		17.34827232	17.10174942	16.60349655	16.13503838	17.30358887	14.56127739	18.18074226	19.07025146	113878.760312903	159032.819090681	0.716070814590594	0.650718579529081
Q13740	CD166 antigen OS=Homo sapiens OX=9606 GN=ALCAM PE=1 SV=2	0.003	High	8.831	3	2	8	2	583	65.1	6.25	13.23	2	0	High	High	High	High	High	Peak Found	High	High	1		20.77050209	20.31225014	22.03221512	20.36072922	20.59953117	20.70044899	20.14729691	20.26355934	1915014.84149205	1410435.34454615	1.35774734297251	0.336428039490599
A2NJV5	Immunoglobulin kappa variable 2-29 OS=Homo sapiens OX=9606 GN=IGKV2-29 PE=3 SV=2	0.003	High	8.726	20	2	17	1	120	13.1	7.28	37.18	2	1	Not Found	Peak Found	Not Found	Not Found	Not Found	Peak Found	High	Peak Found	1		24.22416878	24.25916481	24.57181358	23.90149307	24.69303131	24.61901283	25.62652969	24.990942	19802236.7158226	33147091.6617847	0.597404952382372	0.0318863506951669
A0A7I2V2S3	Exportin-1 OS=Homo sapiens OX=9606 GN=XPO1 PE=1 SV=1	0.003	High	8.642	2	1	2	1	952	109.3	6.16	5.77	1	0	High	Not Found	Not Found	Not Found	Not Found	Not Found	Not Found	Not Found	1
A0A1B0GU92	Peptidase A1 domain-containing protein OS=Homo sapiens OX=9606 PE=1 SV=1	0.003	High	8.578	6	3	10	3	557	59.8	6.62	5.37	3	0	High	High	High	High	High	High	Peak Found	High	1		21.15852547	21.28027153	20.82969856	21.51919365	21.02926254	20.84446907	20.0912056	21.70660019	2403861.42755081	1981119.32873425	1.21338547995827	0.46977961101174
H3BNT7	26S proteasome non-ATPase regulatory subunit 7 OS=Homo sapiens OX=9606 GN=PSMD7 PE=1 SV=1	0.003	High	8.54	10	1	4	1	177	20.1	5.57	8.29	1	0	Not Found	Peak Found	High	High	High	High	Peak Found	Peak Found	1		16.53467178	18.07647896	19.31358528	19.11872673	19.20439339	17.37238503	17.51164246	17.0231514	314100.276517345	224739.325849511	1.39762044461979	0.568573408262316
P26447	Protein S100-A4 OS=Homo sapiens OX=9606 GN=S100A4 PE=1 SV=1	0.003	High	8.519	36	4	17	4	101	11.7	6.11	5.3	4	0	High	High	High	High	High	High	High	High	1		22.5601635	22.96893692	23.98270988	22.68857193	22.93104744	24.21100616	23.12302589	23.98112106	8685006.85820939	12380361.7762357	0.701514787304551	0.29949710866218
P60900	Proteasome subunit alpha type-6 OS=Homo sapiens OX=9606 GN=PSMA6 PE=1 SV=1	0.003	High	8.325	10	2	6	2	246	27.4	6.76	5.81	2	0	Peak Found	Peak Found	High	High	Peak Found	High	Peak Found	High	1		20.34609222	18.86937523	20.83638763	19.70882034	19.43127441	20.58156776	20.05212593	19.79966545	1005979.06746099	1024265.56615746	0.982146721220866	0.959329140753533
Q08495	Dematin OS=Homo sapiens OX=9606 GN=DMTN PE=1 SV=3	0.003	High	8.308	8	3	9	3	405	45.5	8.88	4.97	3	0	Peak Found	Peak Found	High	Peak Found	Peak Found	High	High	High	1		18.39161682	18.2840023	21.5072422	19.12295914	19.30571747	21.21820641	20.58835411	20.40524483	657419.678227892	1363970.2103511	0.481989762854619	0.26142308333286
Q08211	ATP-dependent RNA helicase A OS=Homo sapiens OX=9606 GN=DHX9 PE=1 SV=4	0.003	High	8.234	1	1	2	1	1270	140.9	6.84	6.48	1	0	High	Peak Found	High	Not Found	Not Found	Not Found	Not Found	Not Found	1		19.81608772	18.77475166	17.92795372	14.76687241	16.64229202	18.13830948	15.48733139	13.41421604	231622.58000884	62023.9261795886	3.7344069341593	0.245192400231865
P24298	Alanine aminotransferase 1 OS=Homo sapiens OX=9606 GN=GPT PE=1 SV=3	0.003	High	8.215	6	3	3	3	496	54.6	7.18	4.6	3	0	High	Not Found	Not Found	Not Found	Not Found	Not Found	Not Found	Not Found	1		21.51961899
A0A7I2V2U6	Methenyltetrahydrofolate cyclohydrolase OS=Homo sapiens OX=9606 GN=MTHFD2 PE=1 SV=1	0.003	High	8.161	9	1	3	1	324	35.2	7.94	0	1	0	Not Found	Not Found	Not Found	High	High	Not Found	Not Found	Not Found	1					18.69548988	18.62295914
Q16822	Phosphoenolpyruvate carboxykinase [GTP], mitochondrial OS=Homo sapiens OX=9606 GN=PCK2 PE=1 SV=4	0.003	High	8.155	6	3	3	3	640	70.7	7.62	3.65	3	0	High	Not Found	Not Found	Not Found	Not Found	Not Found	Not Found	Not Found	1		20.21005249
P80748	Immunoglobulin lambda variable 3-21 OS=Homo sapiens OX=9606 GN=IGLV3-21 PE=1 SV=2	0.003	High	8.104	14	1	3	1	117	12.4	5.29	10.91	1	0	High	High	Peak Found	Not Found	Peak Found	Peak Found	High	Peak Found	1		19.99460793	20.24357224	19.34153748	13.73490906	19.31189537	22.52246284	21.26726532	21.57260323	329211.835504257	2357059.40723331	0.139670571939755	0.142662068199242
P39060	Collagen alpha-1(XVIII) chain OS=Homo sapiens OX=9606 GN=COL18A1 PE=1 SV=5	0.003	High	8.074	2	2	5	2	1754	178.1	6.01	9.02	2	0	High	Peak Found	Peak Found	High	High	High	High	Peak Found	1		20.76612663	20.4656868	20.59650993	21.17266273	20.9945507	20.61384583	20.96006584	20.88713646	1763788.96315916	1908357.07124431	0.924244728482131	0.542838116175262
A0A669KBE7	ADAMTS-like protein 4 OS=Homo sapiens OX=9606 GN=ADAMTSL4 PE=1 SV=1	0.003	High	8.067	4	3	6	3	1035	111.9	8.28	9.96	3	0	High	Peak Found	High	Peak Found	Peak Found	High	Peak Found	Peak Found	1		19.75465393	19.39686012	20.04551315	19.03038216	19.8753376	20.95857811	19.54846001	19.58600044	771257.100080306	1042845.52575606	0.739569841392519	0.314839280719673
A8MX94	GST class-pi OS=Homo sapiens OX=9606 GN=GSTP1 PE=1 SV=1	0.003	High	8.044	9	1	2	1	174	19.5	5.97	5.35	1	0	Not Found	Not Found	High	Peak Found	Not Found	High	Peak Found	Peak Found	1		16.86178207	15.67477036	19.5983181	18.54098701	17.63327408	18.96452332	18.20830154	18.63582611	208395.469019684	336554.649600519	0.619202466128587	0.47959820046899
P09466	Glycodelin OS=Homo sapiens OX=9606 GN=PAEP PE=1 SV=2	0.003	High	7.771	8	1	6	1	180	20.6	5.57	16.65	1	0	High	High	High	High	High	Peak Found	Not Found	High	1		23.55162048	23.09566689	23.23690033	23.16623497	23.49651527	23.1653347	13.79489326	23.43132973	10063338.5450396	2056868.65460802	4.89255282416533	0.37590355641999
P02792	Ferritin light chain OS=Homo sapiens OX=9606 GN=FTL PE=1 SV=2	0.003	High	7.63	9	1	1	1	175	20	5.78	2.73	1	0	Peak Found	Peak Found	Peak Found	Peak Found	Not Found	High	Not Found	Peak Found	1		21.12927246	19.65669632	18.6305275	19.70721817	16.74006081	20.31377792	16.16087151	19.24369431	900850.770738833	283816.932500681	3.17405576475488	0.186450967727876
P16452	Protein 4.2 OS=Homo sapiens OX=9606 GN=EPB42 PE=1 SV=3	0.003	High	7.574	5	3	8	2	691	77	8.09	13.21	3	0	Peak Found	Peak Found	High	Peak Found	Peak Found	High	Peak Found	Peak Found	1		18.28017044	18.55616379	20.9848671	18.25873756	17.76737785	20.71164131	20.32351685	18.83457184	531601.158290085	696264.992540757	0.763504073858729	0.695281428108534
P31146	Coronin-1A OS=Homo sapiens OX=9606 GN=CORO1A PE=1 SV=4	0.003	High	7.51	8	3	4	3	461	51	6.68	1.79	3	0	Not Found	High	High	High	Peak Found	Peak Found	Peak Found	Peak Found	1		17.42460632	18.31554413	21.918293	20.33766365	19.97380829	19.32918549	20.39209175	19.80092621	740955.191955466	960884.122767257	0.771118155039949	0.729408288140014
P10586	Receptor-type tyrosine-protein phosphatase F OS=Homo sapiens OX=9606 GN=PTPRF PE=1 SV=2	0.003	High	7.43	1	3	12	3	1907	212.7	6.3	12.85	3	0	High	High	High	Peak Found	High	High	High	High	1		22.50707054	22.43861008	22.49839592	22.23045921	22.10937119	22.38386154	22.25009918	22.60422516	5606363.81360505	5297533.10483112	1.05829707953921	0.532549116612941
P08865	40S ribosomal protein SA OS=Homo sapiens OX=9606 GN=RPSA PE=1 SV=4	0.003	High	7.392	10	1	4	1	295	32.8	4.87	2.54	1	0	High	High	High	Not Found	Not Found	Not Found	Not Found	Not Found	1		20.04324722	20.88544846	19.55931664	13.97646713	19.23268127	15.18865585	17.29928398	16.96824265	401800.507994012	147690.339631907	2.72056052545773	0.447208780361286
A0A7P0Z497	Peptidyl-prolyl cis-trans isomerase B OS=Homo sapiens OX=9606 GN=PPIB PE=4 SV=1	0.003	High	7.368	12	2	4	2	181	20.2	9.17	6.65	2	0	Not Found	Peak Found	High	High	High	Not Found	High	Not Found	1		17.03781891	19.7945919	21.21712303	18.94797897	19.44363022	16.24998283	18.64102173	17.03542709	623218.356661413	235034.89944928	2.65159922259078	0.262550628283021
A0A1B0GTG2	Alpha-aminoadipic semialdehyde dehydrogenase OS=Homo sapiens OX=9606 GN=ALDH7A1 PE=1 SV=1	0.003	High	7.36	7	1	3	1	536	58.1	8.13	4.07	1	0	High	High	High	Not Found	Not Found	Not Found	Not Found	Not Found	1
A0A0C4DH72	Immunoglobulin kappa variable 1-6 OS=Homo sapiens OX=9606 GN=IGKV1-6 PE=3 SV=1	0.003	High	7.356	10	1	6	1	117	12.7	8.29	9.28	1	0	High	Not Found	High	Not Found	High	High	Peak Found	Not Found	1		21.25942039	12.82165337	21.2629261	14.58196926	21.89680672	20.74930191	21.44243622	16.18688011	183001.034692042	1099835.43256672	0.166389469981856	0.353461968754353
A0A7P0T989	Cathepsin Z OS=Homo sapiens OX=9606 GN=CTSZ PE=4 SV=1	0.003	High	7.326	11	3	4	3	289	32	5.6	3.77	3	0	High	High	High	Peak Found	Peak Found	High	Peak Found	Peak Found	1		21.25108147	21.52254868	20.60153198	19.43648911	21.60660172	21.07726479	20.95457649	21.94196701	1706859.42043259	2757830.77448708	0.618913762302927	0.230247157780551
E9PQM1	Cathepsin B OS=Homo sapiens OX=9606 GN=CTSB PE=1 SV=2	0.002	High	7.314	10	3	9	3	283	31.3	6.76	9.16	3	0	Peak Found	High	High	High	High	High	Peak Found	High	1		20.14134026	20.71323204	21.43989372	20.87474251	21.40431976	20.3228569	20.73345375	21.78848839	1815961.4328363	2189666.46305717	0.829332441024323	0.547632382698648
P31949	Protein S100-A11 OS=Homo sapiens OX=9606 GN=S100A11 PE=1 SV=2	0.002	High	7.184	19	2	3	2	105	11.7	7.12	3.87	2	0	Not Found	Not Found	Not Found	High	Not Found	High	Not Found	Not Found	1					21.35720253
F8WBR5	Calmodulin-2 OS=Homo sapiens OX=9606 GN=CALM2 PE=1 SV=1	0.002	High	7.031	26	1	4	1	65	7.4	4.01	7.78	1	0	Not Found	Not Found	High	High	Peak Found	High	High	Peak Found	1		16.57298279	15.9417944	19.29228592	19.10373688	17.93001366	19.33411217	18.63978386	18.66229248	217054.829492616	408945.919368595	0.530766586026204	0.352080137838598
M0R3C9	Neurogenic locus notch homolog protein 3 (Fragment) OS=Homo sapiens OX=9606 GN=NOTCH3 PE=1 SV=1	0.002	High	7.013	2	2	4	2	1286	134.2	5.34	7.57	2	0	Not Found	Not Found	Peak Found	Not Found	High	High	Not Found	High	1		17.06995201	15.20000744	19.88923836	15.07617188	20.27367592	20.02151489	14.51977158	20.05819511	114806.310817238	431287.20030596	0.266194569965891	0.328500691563341
Q8N423	Leukocyte immunoglobulin-like receptor subfamily B member 2 OS=Homo sapiens OX=9606 GN=LILRB2 PE=1 SV=4	0.002	High	6.975	3	1	1	1	598	65	7.23	3.89	1	0	Not Found	Not Found	High	Not Found	Not Found	Not Found	Not Found	Not Found	1				20.42888832
K7ELL7	Glucosidase 2 subunit beta OS=Homo sapiens OX=9606 GN=PRKCSH PE=1 SV=1	0.002	High	6.948	2	1	7	1	535	60.2	4.41	5.9	1	0	High	High	High	Peak Found	High	High	High	Peak Found	1		18.68636322	18.83099556	19.10958672	18.353302	19.34514236	18.86942482	19.48682213	18.20865822	439365.442173475	516178.985477228	0.851188162507747	0.505667791800817
Q16627	C-C motif chemokine 14 OS=Homo sapiens OX=9606 GN=CCL14 PE=1 SV=1	0.002	High	6.933	29	2	3	2	93	10.7	8.72	5.67	2	0	Peak Found	High	Peak Found	Peak Found	High	Not Found	Peak Found	Peak Found	1		18.71302795	20.31071663	20.58546257	18.20717812	20.28905678	17.30591774	19.63152122	19.68586731	718234.942747021	614090.075769827	1.16959216747907	0.806073975790191
Q08188	Protein-glutamine gamma-glutamyltransferase E OS=Homo sapiens OX=9606 GN=TGM3 PE=1 SV=4	0.002	High	6.779	3	2	2	2	693	76.6	5.86	1.88	2	0	Peak Found	Not Found	Not Found	High	Peak Found	Peak Found	Not Found	Not Found	1		18.93009949	16.766716	17.33016968	20.2531414	18.28344917	18.2094059	15.47745514	16.62187767	327249.540867169	145236.744312938	2.25321451823549	0.302922079892803
G5E9R5	Acid phosphatase OS=Homo sapiens OX=9606 GN=ACP1 PE=1 SV=1	0.002	High	6.768	26	2	3	2	80	9	8.34	6.85	2	0	Not Found	Not Found	High	Peak Found	Not Found	High	Peak Found	Peak Found	1		18.48381424	16.17379379	20.81229019	18.60449028	16.44862556	21.41250992	19.39876366	20.53768158	375537.414781195	715898.325675737	0.524568086434236	0.541396204296129
I3L0A0	HCG2044781 OS=Homo sapiens OX=9606 GN=PEDS1-UBE2V1 PE=3 SV=1	0.002	High	6.762	7	3	7	3	370	42.2	6.71	3.48	3	0	Peak Found	Peak Found	High	High	Peak Found	High	Peak Found	High	1		19.64829636	19.90329552	21.5575428	20.16191864	19.99665833	21.73229408	20.04314232	20.91111565	1306941.67625303	1669289.32284408	0.782932987330386	0.573122224967823
Q14566	DNA replication licensing factor MCM6 OS=Homo sapiens OX=9606 GN=MCM6 PE=1 SV=1	0.002	High	6.686	2	1	1	1	821	92.8	5.41	3.4	1	0	High	Not Found	Not Found	Not Found	Not Found	Not Found	Not Found	Not Found	1		19.03153038
P40189	Interleukin-6 receptor subunit beta OS=Homo sapiens OX=9606 GN=IL6ST PE=1 SV=2	0.002	High	6.59	3	3	10	3	918	103.5	5.95	3.35	3	0	High	High	High	High	High	High	High	High	1		20.70718002	19.47869492	20.63518524	19.39266777	19.17238617	20.14453888	18.90075874	20.41770554	1088139.42121385	827756.743020745	1.31456424896388	0.470830804758743
Q9Y646	Carboxypeptidase Q OS=Homo sapiens OX=9606 GN=CPQ PE=1 SV=1	0.002	High	6.546	4	2	9	2	472	51.9	6.18	17.77	2	0	High	High	High	High	High	High	Peak Found	High	1		20.567173	19.93882561	19.74341774	19.51857185	20.70432281	20.53777885	19.07646179	21.19716835	1007254.66044438	1363546.95408295	0.73870185212786	0.423455866154841
Q5T123	SH3 domain-binding glutamic acid-rich-like protein 3 OS=Homo sapiens OX=9606 GN=SH3BGRL3 PE=1 SV=1	0.002	High	6.519	33	2	2	2	88	9.4	9.36	0	2	0	Not Found	Not Found	High	Not Found	Not Found	Not Found	High	Not Found	1				22.73526955				21.79295349
P22897	Macrophage mannose receptor 1 OS=Homo sapiens OX=9606 GN=MRC1 PE=1 SV=1	0.002	High	6.506	1	2	10	2	1456	165.9	6.54	18.42	2	0	High	High	High	High	High	High	High	High	1		19.46325684	20.85255241	20.61470795	20.40675163	20.84111404	21.42417336	20.62916565	20.68231583	1322024.24781286	1948850.80757927	0.678360930796437	0.165571522963394
Q04760	Lactoylglutathione lyase OS=Homo sapiens OX=9606 GN=GLO1 PE=1 SV=4	0.002	High	6.386	10	2	12	2	184	20.8	5.31	8.74	2	0	High	High	High	High	High	High	High	High	1		20.19417572	20.15746689	20.95277405	19.87613678	19.95358086	21.24954605	20.2476368	20.55355644	1286605.52640783	1484020.95974469	0.86697261110731	0.58909811151819
C9JUP7	15S Mg(2+)-ATPase p97 subunit OS=Homo sapiens OX=9606 GN=VCP PE=1 SV=2	0.002	High	6.366	3	2	6	2	761	84.5	5.27	12.08	2	0	Not Found	Not Found	High	High	High	High	Peak Found	High	1		16.13074684	17.32125282	19.59676361	18.56997681	18.66707802	19.37215233	18.74628067	19.35957909	245384.571982804	537636.860526131	0.456413222379639	0.195175339132076
Q9H1U4	Multiple epidermal growth factor-like domains protein 9 OS=Homo sapiens OX=9606 GN=MEGF9 PE=2 SV=3	0.002	High	6.315	4	2	3	2	602	62.9	5.67	3.79	2	0	High	High	Peak Found	Peak Found	Peak Found	High	Peak Found	Peak Found	1		19.87769699	19.26705933	19.62489891	19.44330215	20.47093773	21.15998077	19.90133095	19.71623993	769328.028689447	1301841.46885508	0.590953696816897	0.0734115403289721
Q9NZ08	Endoplasmic reticulum aminopeptidase 1 OS=Homo sapiens OX=9606 GN=ERAP1 PE=1 SV=3	0.002	High	6.307	3	2	4	2	941	107.2	6.46	7.62	2	0	Not Found	Peak Found	High	Not Found	Peak Found	Peak Found	High	High	1		16.74339867	19.48002052	19.44585037	14.63230705	19.84617615	19.84833145	20.2276516	19.89870262	195308.356513145	1016525.83777514	0.192133194509462	0.0893343212556623
O75844	CAAX prenyl protease 1 homolog OS=Homo sapiens OX=9606 GN=ZMPSTE24 PE=1 SV=2	0.002	High	6.296	3	1	1	1	475	54.8	7.49	2.55	1	0	Not Found	Not Found	High	Not Found	Not Found	Not Found	Not Found	Not Found	1
A0A7I2V4F0	ATP-dependent RNA helicase DDX1 OS=Homo sapiens OX=9606 GN=DDX1 PE=1 SV=1	0.002	High	6.293	4	1	3	1	734	81.7	7.33	0	1	0	Not Found	Not Found	Not Found	Peak Found	Peak Found	Not Found	High	High	1		16.96924591	15.82175922	17.5977726	20.33810616	18.98275566	17.2795639	17.96991348	17.91571426	210246.312604936	268951.558796826	0.781725577444086	0.739838933907589
P02533	Keratin, type I cytoskeletal 14 OS=Homo sapiens OX=9606 GN=KRT14 PE=1 SV=4	0.002	High	6.273	5	3	11	2	472	51.5	5.16	15.61	3	0	High	Peak Found	High	Peak Found	Peak Found	Peak Found	Peak Found	Peak Found	1		21.18083382	16.8927269	19.88714218	19.73164558	20.71993256	19.57287979	21.24172974	20.80086136	702961.971684981	1571652.52963053	0.447275691307058	0.277197348726819
P08581	Hepatocyte growth factor receptor OS=Homo sapiens OX=9606 GN=MET PE=1 SV=4	0.002	High	6.255	2	2	8	2	1390	155.4	7.33	8.98	2	0	High	High	High	High	High	High	High	High	1		19.7154789	19.08519363	19.12496758	19.16915321	19.56218338	19.88971138	19.48566628	19.97421646	633813.265676433	868366.397728382	0.729891515072979	0.0546907366844868
P49913	Cathelicidin antimicrobial peptide OS=Homo sapiens OX=9606 GN=CAMP PE=1 SV=1	0.002	High	6.25	11	2	8	2	170	19.3	9.41	4.31	2	0	Peak Found	High	High	High	High	High	Peak Found	High	1		17.93305779	21.62760925	22.09495354	21.58482361	21.55368233	20.64182281	20.52780724	20.62962532	1838516.95103074	1874707.93927881	0.98069513256449	0.978373859642193
P68402	Platelet-activating factor acetylhydrolase IB subunit alpha2 OS=Homo sapiens OX=9606 GN=PAFAH1B2 PE=1 SV=1	0.002	High	6.229	17	1	2	1	229	25.6	5.92	3.19	1	0	Not Found	High	Not Found	Not Found	Not Found	Not Found	Not Found	Not Found	1
A0A087WZK9	Eukaryotic translation initiation factor 3 subunit H OS=Homo sapiens OX=9606 GN=EIF3H PE=1 SV=1	0.002	High	6.167	4	1	2	1	349	39.6	6.39	2.47	1	0	High	Not Found	Not Found	Not Found	Not Found	Not Found	Not Found	Not Found	1
P10912	Growth hormone receptor OS=Homo sapiens OX=9606 GN=GHR PE=1 SV=1	0.002	High	6.157	3	1	1	1	638	71.5	4.88	3.19	1	0	Not Found	Not Found	Not Found	High	Not Found	Not Found	Not Found	Not Found	1
B1B0D4	ADAMTS-like protein 2 OS=Homo sapiens OX=9606 GN=ADAMTSL2 PE=1 SV=1	0.002	High	6.141	2	1	1	1	1060	116.2	6.76	2.59	1	0	Peak Found	Peak Found	Peak Found	Peak Found	Not Found	Not Found	Peak Found	High	1		19.48680305	18.52945328	19.49550819	18.48829651	18.58805656	14.94848251	18.5758152	19.72678757	524293.544738307	254937.744485329	2.05655520251329	0.371592564509678
A0A2R8Y5V9	Tropomyosin alpha-4 chain OS=Homo sapiens OX=9606 GN=TPM4 PE=1 SV=1	0.002	High	6.135	8	2	2	1	248	28.6	4.7	3.9	2	0	Not Found	Not Found	High	Not Found	Not Found	Not Found	Not Found	Not Found	1				19.39360428
P02461	Collagen alpha-1(III) chain OS=Homo sapiens OX=9606 GN=COL3A1 PE=1 SV=4	0.002	High	6.116	2	2	4	2	1466	138.5	6.61	3.39	2	0	High	Not Found	Peak Found	Peak Found	High	Peak Found	Peak Found	High	1		20.55121994	18.73539543	18.56399918	18.66866112	18.33681488	18.43982697	18.72717476	19.40924454	573653.0484187	434279.789141273	1.32092964665249	0.479719149646583
O75144	ICOS ligand OS=Homo sapiens OX=9606 GN=ICOSLG PE=1 SV=2	0.002	High	6.113	9	2	7	2	302	33.3	5.31	2.09	2	0	High	High	High	High	High	Peak Found	Peak Found	High	1		20.12927818	20.13916588	20.73459816	20.9694252	21.00880623	20.8534317	19.89139748	21.11806679	1475852.23734118	1724713.8006801	0.855708487262765	0.546924422983375
H7C0V9	Amyloid-beta A4 protein (Fragment) OS=Homo sapiens OX=9606 GN=APP PE=1 SV=1	0.002	High	6.056	4	2	2	2	485	55.1	4.82	2.61	2	0	Not Found	Peak Found	High	Not Found	Not Found	Not Found	Not Found	Not Found	1		16.06078339	19.1181736	21.22132301	15.0721035	18.80689812	15.71849155	14.73376846	15.7979126	239239.465675413	78710.4562722214	3.03948772508699	0.372259801032863
Q9BY67	Cell adhesion molecule 1 OS=Homo sapiens OX=9606 GN=CADM1 PE=1 SV=2	0.002	High	6.018	5	2	14	2	442	48.5	5.07	9.52	2	0	High	Peak Found	High	High	High	High	High	High	1		21.24907494	20.42329407	21.08580399	20.76459122	21.43719864	21.70833206	20.91833496	21.19148254	1930697.96020226	2606779.36642872	0.740644944895093	0.132314341606211
P10721	Mast/stem cell growth factor receptor Kit OS=Homo sapiens OX=9606 GN=KIT PE=1 SV=1	0.002	High	5.991	2	2	9	2	976	109.8	6.98	17.48	2	0	High	High	High	High	High	High	High	High	1		20.66256523	20.55323601	19.56489754	20.45257378	20.7875576	21.16810989	19.93643188	20.70507622	1298413.19891707	1644586.99798668	0.789507153167695	0.38060380691776
A0A075B6R9	Probable non-functional immunoglobulin kappa variable 2D-24 OS=Homo sapiens OX=9606 GN=IGKV2D-24 PE=1 SV=1	0.002	High	5.971	11	1	8	1	120	13.1	8.87	18.95	1	0	High	High	High	Peak Found	High	High	High	High	1		20.68884468	20.60645485	22.87302208	19.39095688	21.54277229	20.88658524	22.83512115	20.37994766	1942953.06814427	2788594.21733685	0.696750016931406	0.582842718253663
S4R418	Bridging integrator 2 OS=Homo sapiens OX=9606 GN=BIN2 PE=1 SV=3	0.002	High	5.963	2	1	2	1	531	58.5	6.43	2.59	1	0	Not Found	Not Found	High	Not Found	Peak Found	Not Found	High	Not Found	1		17.04459763	15.87988853	19.65834808	14.81039047	17.40946198	15.75127029	18.55763054	15.89548969	117990.090858337	122588.41537558	0.962489730345606	0.96588128731139
O75531	Barrier-to-autointegration factor OS=Homo sapiens OX=9606 GN=BANF1 PE=1 SV=1	0.002	High	5.889	29	1	2	1	89	10.1	6.09	2.94	1	0	Not Found	Not Found	Peak Found	High	Peak Found	Not Found	Not Found	Not Found	1		16.74609566	17.81529236	18.66357613	19.17874908	19.4604435	14.75021172	14.71219254	14.40902615	281139.824842966	58371.174525706	4.81641541612557	0.137357571633717
Q14974	Importin subunit beta-1 OS=Homo sapiens OX=9606 GN=KPNB1 PE=1 SV=2	0.002	High	5.854	2	1	1	1	876	97.1	4.78	0	1	0	Not Found	Not Found	High	Not Found	Not Found	Not Found	Not Found	Not Found	1
Q1JUQ5	Peptidylprolyl isomerase OS=Homo sapiens OX=9606 GN=FKBP1A PE=1 SV=1	0.002	High	5.852	15	1	1	1	92	10.1	5.9	2.63	1	0	Not Found	Not Found	High	Not Found	Peak Found	Peak Found	Not Found	Not Found	1		17.92083549	14.88018799	19.8635025	15.55514431	20.47173882	21.0921154	15.75121212	15.16473675	136157.560886115	284871.303285261	0.477961659584123	0.599506322300803
Q8NBJ4	Golgi membrane protein 1 OS=Homo sapiens OX=9606 GN=GOLM1 PE=1 SV=1	0.002	High	5.826	5	2	4	2	401	45.3	4.97	3.31	2	0	Peak Found	High	Peak Found	High	Peak Found	High	Peak Found	High	1		20.64206505	20.09028053	20.8399086	19.90627861	20.35744476	20.8932457	20.34392929	21.19652939	1354785.66623985	1700806.1464598	0.796555015431838	0.323275698852458
P54886	Delta-1-pyrroline-5-carboxylate synthase OS=Homo sapiens OX=9606 GN=ALDH18A1 PE=1 SV=2	0.002	High	5.812	2	1	2	1	795	87.2	7.12	2.27	1	0	Not Found	Not Found	Peak Found	High	High	Not Found	Not Found	Not Found	1		16.89481354	17.64617538	19.00107002	19.19593239	14.6667614	16.44803238	14.88129234	16.57778549	297906.036645526	51186.2218744453	5.82004347529809	0.0144751641362097
P34096	Ribonuclease 4 OS=Homo sapiens OX=9606 GN=RNASE4 PE=1 SV=3	0.002	High	5.8	9	1	12	1	147	16.8	9.03	11.02	1	0	High	High	High	High	High	High	High	High	1		20.83705902	20.68422318	20.95904732	20.52684402	21.05199432	20.5743618	20.57216072	17.23927689	1765681.11785416	951239.060977998	1.85619072038401	0.352542711596945
P48426	Phosphatidylinositol 5-phosphate 4-kinase type-2 alpha OS=Homo sapiens OX=9606 GN=PIP4K2A PE=1 SV=2	0.002	High	5.786	3	1	1	1	406	46.2	6.99	2.98	1	0	Not Found	Not Found	High	Not Found	Peak Found	Peak Found	Peak Found	Peak Found	1		15.33881474	15.06621647	18.72743225	14.234622	18.01646233	18.46445847	18.49403763	18.48156929	58728.4265391609	337407.362693693	0.174057928286752	0.044669365896854
Q8WZ75	Roundabout homolog 4 OS=Homo sapiens OX=9606 GN=ROBO4 PE=1 SV=1	0.002	High	5.759	2	2	14	2	1007	107.4	6.64	25.57	2	0	High	High	High	High	High	High	High	High	1		21.20027351	20.80993652	21.54903412	21.20335579	20.9995842	21.41771889	21.79358673	21.64552879	2393432.9913648	2892939.36094192	0.8273360387981	0.27877972271471
P27105	Stomatin OS=Homo sapiens OX=9606 GN=STOM PE=1 SV=3	0.002	High	5.726	9	2	5	2	288	31.7	7.88	4.23	2	0	Not Found	Not Found	High	Not Found	High	High	Peak Found	High	1		17.13353539	16.65376282	20.99922562	15.32713127	19.92362785	18.42492485	19.47001266	20.29844093	189050.714328718	756642.124683326	0.249854862902116	0.170172627180046
D6R9K8	All-trans-retinol dehydrogenase [NAD(+)] ADH4 (Fragment) OS=Homo sapiens OX=9606 GN=ADH4 PE=1 SV=1	0.002	High	5.677	5	1	1	1	257	27.3	8.18	3.3	1	0	High	Not Found	Not Found	Not Found	Not Found	Not Found	Not Found	Not Found	1		20.45682716
P30740	Leukocyte elastase inhibitor OS=Homo sapiens OX=9606 GN=SERPINB1 PE=1 SV=1	0.002	High	5.623	7	2	5	2	379	42.7	6.28	1.91	2	0	Not Found	Not Found	High	Peak Found	High	High	High	Peak Found	1		14.97523785	14.62110138	20.02578163	17.42996407	18.09310913	19.02205849	19.4744072	19.17703438	111217.26449236	503506.996559265	0.220885241421405	0.141967945991913
Q8WWZ8	Oncoprotein-induced transcript 3 protein OS=Homo sapiens OX=9606 GN=OIT3 PE=1 SV=2	0.002	High	5.594	5	2	2	2	545	60	5.58	2.61	2	0	High	High	Not Found	Not Found	Not Found	Not Found	Not Found	Not Found	1		20.23253059
D6RB17	Ras GTPase-activating protein-binding protein 2 (Fragment) OS=Homo sapiens OX=9606 GN=G3BP2 PE=1 SV=1	0.002	High	5.582	14	1	3	1	198	22.5	4.68	0	1	0	Not Found	Peak Found	High	High	High	Peak Found	Peak Found	Peak Found	1		17.95700073	17.43552017	14.0025301	17.44791031	17.71166229	17.99522018	15.89411259	17.02291107	107259.085133924	146037.214676528	0.734464056791982	0.678868261533959
F8W943	Argininosuccinate lyase OS=Homo sapiens OX=9606 GN=ASL PE=1 SV=2	0.002	High	5.549	5	1	1	1	399	44.4	6.3	2.26	1	0	High	Not Found	Not Found	Not Found	Not Found	Not Found	Not Found	Not Found	1		20.24851418
P0DUB6	Alpha-amylase 1A OS=Homo sapiens OX=9606 GN=AMY1A PE=1 SV=1	0.002	High	5.503	4	2	5	2	511	57.7	6.93	3.6	2	0	Peak Found	High	High	Not Found	High	High	Peak Found	Peak Found	1		18.78717041	20.24594498	20.34262466	16.79940987	20.41744614	20.25415611	19.77834892	19.16019249	540444.700427564	980077.231775055	0.55143072699357	0.364356787661755
Q08830	Fibrinogen-like protein 1 OS=Homo sapiens OX=9606 GN=FGL1 PE=1 SV=3	0.002	High	5.453	5	2	12	2	312	36.4	5.87	8.89	2	0	High	High	High	High	High	High	Peak Found	High	1		19.85363579	21.64128113	22.35995293	21.84307289	20.85739708	22.07445335	21.59381104	22.53905296	2814575.04575459	3566749.85153674	0.789114785984199	0.619407073672168
P80188	Neutrophil gelatinase-associated lipocalin OS=Homo sapiens OX=9606 GN=LCN2 PE=1 SV=2	0.002	High	5.445	8	1	1	1	198	22.6	8.91	1.88	1	0	Peak Found	Peak Found	Peak Found	Not Found	Peak Found	High	Peak Found	Peak Found	1		19.50375175	18.88867569	19.25484085	17.66009521	18.9848671	19.4891758	19.05548477	18.71022415	464990.228958844	546528.784124408	0.85080647619284	0.614961074774994
O43505	Beta-1,4-glucuronyltransferase 1 OS=Homo sapiens OX=9606 GN=B4GAT1 PE=1 SV=1	0.002	High	5.367	6	2	3	2	415	47.1	7.2	1.82	2	0	High	Not Found	Peak Found	High	Peak Found	Peak Found	Peak Found	Peak Found	1		20.17918777	16.45704079	20.15876007	19.99835968	20.30270767	20.50208473	20.29566002	20.46562576	601554.981003153	1375495.07654824	0.437337065947728	0.240581786780727
P48507	Glutamate--cysteine ligase regulatory subunit OS=Homo sapiens OX=9606 GN=GCLM PE=1 SV=1	0.002	High	5.341	5	1	1	1	274	30.7	6.02	2.9	1	0	Not Found	Not Found	Not Found	Not Found	Not Found	High	Not Found	Not Found	1
P17174	Aspartate aminotransferase, cytoplasmic OS=Homo sapiens OX=9606 GN=GOT1 PE=1 SV=3	0.002	High	5.327	4	2	2	2	413	46.2	7.01	0	2	0	High	Not Found	Peak Found	Not Found	Not Found	Peak Found	Not Found	Not Found	1		21.4334259	17.05599976	18.44865227	16.27796173	16.37409019	19.02499962	15.28934669	17.47893906	323635.404215744	134929.276705814	2.39855583693201	0.398216337958694
A0A0B4J1R6	Transketolase OS=Homo sapiens OX=9606 GN=TKT PE=1 SV=1	0.002	High	5.325	5	2	11	2	457	49.9	7.91	13.54	2	0	High	High	High	High	High	High	High	High	1		21.02498817	20.05864334	21.04599762	20.73677444	20.74704933	21.37026787	21.03935051	20.60760307	1723130.92525434	2013212.0325697	0.855911298649902	0.46197899541533
Q15828	Cystatin-M OS=Homo sapiens OX=9606 GN=CST6 PE=1 SV=1	0.002	High	5.304	14	2	7	2	149	16.5	8.09	3.41	2	0	High	High	Peak Found	High	High	Peak Found	Peak Found	Peak Found	1		20.92960167	20.76025772	19.50092888	20.22170067	21.10935593	20.53061104	20.87174225	19.87571716	1339369.17047971	1585884.85430717	0.844556379261746	0.581728123522962
P39656	Dolichyl-diphosphooligosaccharide--protein glycosyltransferase 48 kDa subunit OS=Homo sapiens OX=9606 GN=DDOST PE=1 SV=4	0.002	High	5.284	6	1	1	1	456	50.8	6.55	2.66	1	0	High	Not Found	Not Found	Not Found	Not Found	Not Found	Not Found	Not Found	1		18.66386414
O00592	Podocalyxin OS=Homo sapiens OX=9606 GN=PODXL PE=1 SV=2	0.002	High	5.274	4	2	6	2	558	58.6	5.49	5.75	2	0	High	Peak Found	High	Peak Found	Peak Found	High	High	High	1		25.70748901	26.13718796	25.69247055	25.6384716	25.71483612	25.4131279	25.70498276	25.69466209	58175355.2604554	51996176.9914764	1.11883908830436	0.280336711704695
P37837	Transaldolase OS=Homo sapiens OX=9606 GN=TALDO1 PE=1 SV=2	0.002	High	5.265	6	2	3	2	337	37.5	6.81	3.64	2	0	Peak Found	Not Found	High	Peak Found	Peak Found	High	Peak Found	Peak Found	1		19.41905785	16.90991402	21.07899666	18.82324219	18.74647713	21.11937141	19.33004189	20.07079697	545720.487127877	923448.416843366	0.590959361859452	0.477163533557733
P25788	Proteasome subunit alpha type-3 OS=Homo sapiens OX=9606 GN=PSMA3 PE=1 SV=2	0.002	High	5.247	4	1	8	1	255	28.4	5.33	8.87	1	0	High	Peak Found	High	High	Peak Found	High	Peak Found	High	1		15.16483116	18.71602631	18.74901009	19.44789696	18.48549271	20.53642654	19.37399101	20.01667023	265700.447114361	796406.307987747	0.333624237338975	0.186719483098622
Q9UFW8	CGG triplet repeat-binding protein 1 OS=Homo sapiens OX=9606 GN=CGGBP1 PE=1 SV=2	0.002	High	5.234	7	1	24	1	167	18.8	8.95	0	1	0	High	High	High	High	High	High	High	High	1		25.09098244	23.93442917	25.02480507	23.71470261	26.33949471	25.37249565	25.84517479	25.70630455	22779453.8537739	59067754.2051127	0.385649567353996	0.0155861754079882
A0A7P0T8U1	Cathepsin S OS=Homo sapiens OX=9606 GN=CTSS PE=4 SV=1	0.002	High	5.225	8	2	2	2	267	30.3	8.78	3.41	2	0	High	Peak Found	Peak Found	Peak Found	Not Found	Peak Found	Not Found	High	1		18.95942307	19.42303848	18.66230392	18.47915077	15.04718399	19.52653313	15.55619526	19.45786858	482770.855906849	172584.723130429	2.7972977396267	0.27357639282849
Q16270	Insulin-like growth factor-binding protein 7 OS=Homo sapiens OX=9606 GN=IGFBP7 PE=1 SV=1	0.002	High	5.15	6	1	1	1	282	29.1	7.9	2.61	1	0	Peak Found	Peak Found	Peak Found	Not Found	Not Found	High	Peak Found	Peak Found	1		19.82400322	19.36222267	19.82777596	15.90301895	15.49427128	19.64744568	19.12465858	19.52747536	434577.874670095	357717.884821801	1.21486202705963	0.844574556489334
P0DN86	Choriogonadotropin subunit beta 3 OS=Homo sapiens OX=9606 GN=CGB3 PE=1 SV=1	0.002	High	5.145	22	2	2	2	165	17.7	8.09	1.99	2	0	Peak Found	Not Found	Peak Found	Not Found	Not Found	High	Not Found	Not Found	1		19.14078331	16.15647888	20.48056602	13.72504997	17.53083611	20.11519432	16.78274155	16.42924118	170064.152554912	215078.425525476	0.790707632062185	0.851150425280312
A0A0C4DH67	Immunoglobulin kappa variable 1-8 OS=Homo sapiens OX=9606 GN=IGKV1-8 PE=3 SV=1	0.005	High	5.124	13	1	1	1	115	12.5	9.01	2.84	1	0	Not Found	Not Found	Not Found	High	Peak Found	Peak Found	Not Found	Not Found	1		16.35723114	17.31279945	18.36925507	20.21375847	21.05942917	20.21889305	15.87137985	14.81772804	273894.549757715	260668.644446926	1.05073838220493	0.968938998477953
O14818	Proteasome subunit alpha type-7 OS=Homo sapiens OX=9606 GN=PSMA7 PE=1 SV=1	0.005	High	5.029	8	2	5	2	248	27.9	8.46	1.81	2	0	Peak Found	Not Found	High	Not Found	High	High	High	Not Found	1		18.91619492	15.64338398	18.50595284	15.84870148	17.54232788	19.33558464	14.97995186	18.43661118	153572.27993306	195068.173831388	0.787274914798783	0.795569492076797
P61158	Actin-related protein 3 OS=Homo sapiens OX=9606 GN=ACTR3 PE=1 SV=3	0.005	High	5.029	5	2	2	2	418	47.3	5.88	3.84	2	0	Not Found	Not Found	High	Not Found	Not Found	Not Found	Not Found	Not Found	1
P23526	Adenosylhomocysteinase OS=Homo sapiens OX=9606 GN=AHCY PE=1 SV=4	0.005	High	5.006	3	1	5	1	432	47.7	6.34	6.3	1	0	High	Not Found	High	Not Found	Not Found	High	High	High	1		15.76277733	16.72903824	19.90182877	16.25046539	16.4471302	20.25219536	19.17094612	19.51989555	146549.389504778	471710.375194266	0.310676629583194	0.226222080025526
P07998	Ribonuclease pancreatic OS=Homo sapiens OX=9606 GN=RNASE1 PE=1 SV=4	0.005	High	4.989	13	1	3	1	156	17.6	8.79	5.85	1	0	High	High	Not Found	Not Found	High	Not Found	Peak Found	Not Found	1		17.44734001	19.77365875	16.53468323	16.07278442	19.89868546	17.05133438	20.02235222	16.35588264	179935.036020142	329990.204665942	0.545273870181375	0.512759971789071
A0A7I2V5F8	Cathepsin F OS=Homo sapiens OX=9606 GN=CTSF PE=1 SV=1	0.004	High	4.964	6	2	4	2	407	44.8	7.24	1.72	2	0	Peak Found	Peak Found	High	High	Peak Found	High	Peak Found	High	1		18.50400734	19.99699783	19.69046211	18.0837059	19.4316349	19.58548355	19.15146637	20.13295364	549893.723814708	781228.261420442	0.703883552311436	0.353671456996498
O00571	ATP-dependent RNA helicase DDX3X OS=Homo sapiens OX=9606 GN=DDX3X PE=1 SV=3	0.004	High	4.953	4	1	2	1	662	73.2	7.18	2.74	1	0	Not Found	High	Not Found	Not Found	Not Found	Not Found	Not Found	Not Found	1
P31944	Caspase-14 OS=Homo sapiens OX=9606 GN=CASP14 PE=1 SV=2	0.004	High	4.952	8	2	2	2	242	27.7	5.58	2.62	2	0	Not Found	Not Found	Not Found	High	Not Found	Not Found	Not Found	Not Found	1					20.98448563
P14780	Matrix metalloproteinase-9 OS=Homo sapiens OX=9606 GN=MMP9 PE=1 SV=3	0.004	High	4.934	2	1	1	1	707	78.4	6.06	2.25	1	0	Peak Found	Not Found	High	Not Found	Peak Found	Peak Found	Peak Found	Peak Found	1		18.24582481	15.42300129	19.32767105	17.03051567	18.6467247	18.61038208	18.42974854	18.35648155	186233.515474354	373522.135803876	0.498587627406743	0.277625300980277
P02452	Collagen alpha-1(I) chain OS=Homo sapiens OX=9606 GN=COL1A1 PE=1 SV=5	0.004	High	4.914	1	2	6	2	1464	138.9	5.8	4.36	2	0	High	High	Peak Found	Not Found	High	Peak Found	High	High	1		20.32841301	20.43022156	18.8654995	16.40780449	19.92653656	19.3985157	19.11253738	19.06105804	527197.732608519	679758.103793577	0.775566675360466	0.715175287725693
Q9HAV4	Exportin-5 OS=Homo sapiens OX=9606 GN=XPO5 PE=1 SV=1	0.004	High	4.913	1	1	3	1	1204	136.2	5.8	5.76	1	0	Not Found	Not Found	Peak Found	High	High	High	Peak Found	Not Found	1		18.704916	15.70356464	18.78824043	20.48979378	20.04541969	18.74903679	17.72768021	15.93731976	351125.85638964	283868.67147429	1.23693063614962	0.823919961054049
C9JQL4	Dystroglycan (Fragment) OS=Homo sapiens OX=9606 GN=DAG1 PE=1 SV=1	0.004	High	4.894	14	1	6	1	117	12.6	5.66	9.01	1	0	Not Found	High	High	Not Found	High	High	High	High	1		17.52429581	19.01454163	19.36549377	18.8712883	19.2020607	19.08765984	19.02954483	18.71257591	424058.823599142	527188.8455323	0.804377458272987	0.479704264328438
P53396	ATP-citrate synthase OS=Homo sapiens OX=9606 GN=ACLY PE=1 SV=3	0.004	High	4.861	1	1	4	1	1101	120.8	7.33	5.24	1	0	Not Found	High	High	High	Peak Found	Not Found	Not Found	Not Found	1		15.29131985	15.29627991	20.06071472	20.30938148	18.53851891	15.21022034	14.92906475	15.89161015	218825.901741458	72332.356714464	3.02528372752024	0.366543803782164
A0A2R8Y6Q7	Glutathione synthase (Fragment) OS=Homo sapiens OX=9606 GN=GSS PE=1 SV=1	0.004	High	4.856	13	2	5	2	169	19.1	7.44	0	2	0	High	Peak Found	High	Peak Found	Peak Found	High	High	Peak Found	1		20.21091652	18.99643517	19.67051125	18.55637169	17.88822365	20.16715813	18.71922302	19.42815399	672212.878720694	543036.519405248	1.23787784927784	0.631142514603048
P01880	Immunoglobulin heavy constant delta OS=Homo sapiens OX=9606 GN=IGHD PE=1 SV=3	0.004	High	4.849	3	1	2	1	384	42.3	8.12	3.85	1	0	Peak Found	Peak Found	Peak Found	Peak Found	Not Found	High	High	Not Found	1		18.24533272	18.0795784	18.55820274	18.21098137	16.80863762	20.09808922	19.8925209	15.43692493	316868.299031598	273094.960723684	1.16028614439431	0.859119164356741
P00390	Glutathione reductase, mitochondrial OS=Homo sapiens OX=9606 GN=GSR PE=1 SV=2	0.004	High	4.846	2	1	7	1	522	56.2	8.5	9.47	1	0	High	Peak Found	High	High	High	High	High	High	1		20.5404892	20.02817154	19.80497742	19.46386528	19.85308647	20.68625069	19.4642868	20.36391068	1019461.49839054	1117531.1849404	0.912244340138843	0.719818730258204
A0A7I2YQL8	Transforming growth factor beta OS=Homo sapiens OX=9606 GN=TGFB1 PE=1 SV=1	0.004	High	4.816	6	2	3	2	370	40.8	9.19	1.86	2	0	Not Found	High	High	Peak Found	Peak Found	Not Found	Peak Found	Not Found	1		16.27396393	20.24846649	20.41831589	18.15075111	20.12072945	15.7051897	17.99108887	16.71353722	447917.763160999	203213.442008549	2.20417389092871	0.435877154046104
Q9HBI1	Beta-parvin OS=Homo sapiens OX=9606 GN=PARVB PE=1 SV=1	0.004	High	4.721	6	2	2	2	364	41.7	6.73	0	2	0	Not Found	Not Found	High	Peak Found	Peak Found	Not Found	Peak Found	Not Found	1		16.21707535	17.85267639	21.04380417	18.77452469	20.08071136	14.89178276	19.62673378	15.82820988	363606.924803775	199614.838807067	1.8215425615488	0.620089423440366
P28066	Proteasome subunit alpha type-5 OS=Homo sapiens OX=9606 GN=PSMA5 PE=1 SV=3	0.004	High	4.636	13	2	2	2	241	26.4	4.79	0	2	0	High	Peak Found	Peak Found	Peak Found	Peak Found	Peak Found	Peak Found	High	1		20.30030251	18.65904999	20.43507004	18.55194283	18.55682182	20.23842049	18.51807022	19.67276192	734595.912263567	621984.288557782	1.18105219983434	0.730105702049539
Q8TER0	Sushi, nidogen and EGF-like domain-containing protein 1 OS=Homo sapiens OX=9606 GN=SNED1 PE=2 SV=2	0.004	High	4.579	1	1	7	1	1413	152.1	6.98	9.42	1	0	High	High	High	High	High	High	High	Peak Found	1		19.86112976	19.10142326	19.67938423	19.46024323	19.7115345	19.57912636	19.6830368	20.38696098	754700.71738121	938608.929490176	0.804063006081927	0.24890495048503
Q15404	Ras suppressor protein 1 OS=Homo sapiens OX=9606 GN=RSU1 PE=1 SV=3	0.004	High	4.575	9	2	2	2	277	31.5	8.65	0	2	0	Not Found	Peak Found	High	Peak Found	Peak Found	Not Found	Peak Found	Peak Found	1		17.64229584	17.85255051	21.00449944	18.08285713	17.49933052	14.1450882	19.8758049	18.18893242	410081.384796992	176253.088175621	2.32666212570632	0.42987088142795
P43487	Ran-specific GTPase-activating protein OS=Homo sapiens OX=9606 GN=RANBP1 PE=1 SV=1	0.004	High	4.571	10	2	6	2	201	23.3	5.29	3.45	2	0	Not Found	Not Found	High	High	High	High	Peak Found	High	1		15.32790089	16.31913757	20.91176033	19.76766777	20.4223671	20.81398392	20.18606567	20.52391815	277401.610899467	1469184.05186789	0.188813382875198	0.124239956313974
Q6GTS8	N-fatty-acyl-amino acid synthase/hydrolase PM20D1 OS=Homo sapiens OX=9606 GN=PM20D1 PE=1 SV=3	0.004	High	4.552	4	2	7	2	502	55.7	6.67	5.69	2	0	Not Found	High	Not Found	Not Found	High	Not Found	High	Peak Found	1		14.58832169	20.66915894	16.61653137	16.34674072	20.34790993	16.40512085	20.50713158	19.06136703	136183.102467584	554328.764907352	0.245672083227262	0.251980226164489
Q53RT3	Retroviral-like aspartic protease 1 OS=Homo sapiens OX=9606 GN=ASPRV1 PE=1 SV=1	0.004	High	4.538	4	1	1	1	343	37	5.44	1.69	1	0	Peak Found	Peak Found	Peak Found	High	Peak Found	Peak Found	Peak Found	Peak Found	1		19.94312096	18.9289093	18.9409771	19.75271034	20.36169243	18.72027397	19.4380455	19.51357841	687704.578486637	745783.615968059	0.92212347356809	0.79414539277352
P15291	Beta-1,4-galactosyltransferase 1 OS=Homo sapiens OX=9606 GN=B4GALT1 PE=1 SV=5	0.004	High	4.469	4	2	5	2	398	43.9	8.65	1.81	2	0	High	High	Peak Found	Peak Found	Peak Found	High	Peak Found	High	1		17.93062592	18.05649376	18.72799492	18.56974983	18.65084648	21.00330925	20.34400368	18.3786087	327518.325868756	791479.263690778	0.413805314799395	0.105615418909342
A0A0A0MSN4	Angiotensin-converting enzyme OS=Homo sapiens OX=9606 GN=ACE PE=1 SV=1	0.004	High	4.465	1	1	2	1	1242	142.3	6.23	4.95	1	0	Peak Found	Peak Found	Peak Found	Peak Found	High	Peak Found	Peak Found	High	1		18.08170319	18.69422913	19.0753746	19.15864754	19.16974258	18.61728477	19.29778671	19.52131462	441633.04970838	582352.100253601	0.75836087740743	0.247835579280148
A0A0A0MTH3	59 kDa serine/threonine-protein kinase OS=Homo sapiens OX=9606 GN=ILK PE=1 SV=1	0.004	High	4.406	4	2	2	2	483	54.6	7.97	3.99	2	0	Not Found	Not Found	High	Not Found	Not Found	Not Found	Not Found	Not Found	1	Acetyl [N-Term]			21.46887398
H0YGX7	Rho GDP-dissociation inhibitor 2 (Fragment) OS=Homo sapiens OX=9606 GN=ARHGDIB PE=1 SV=1	0.004	High	4.393	11	2	3	2	195	22.4	5.2	5.75	2	0	Peak Found	Peak Found	High	Peak Found	Peak Found	High	Peak Found	Peak Found	1		17.71612549	17.94754028	20.57122612	18.96552277	19.07125473	19.16031265	19.67047119	18.87910652	456452.010957081	600284.242682663	0.760393124625764	0.57757359960551
P54578	Ubiquitin carboxyl-terminal hydrolase 14 OS=Homo sapiens OX=9606 GN=USP14 PE=1 SV=3	0.004	High	4.382	3	1	3	1	494	56	5.3	6.18	1	0	Not Found	Peak Found	High	Peak Found	Peak Found	High	Peak Found	High	1		15.75524521	17.81573296	18.99322701	18.20554352	18.08915901	19.6790638	18.41764259	18.33245659	211813.816786446	405566.930994519	0.522265995077662	0.273327819646148
Q9UBQ6	Exostosin-like 2 OS=Homo sapiens OX=9606 GN=EXTL2 PE=1 SV=1	0.004	High	4.379	7	2	8	2	330	37.4	8.95	3.75	2	0	High	High	High	Peak Found	High	High	Peak Found	High	1		22.38927078	22.47274017	22.30335236	22.49779701	22.25857735	22.37674713	21.89546967	22.16410637	5595323.36815868	4731037.38336206	1.18268424338309	0.073009079425487
C9IZP8	Complement C1s subcomponent (Fragment) OS=Homo sapiens OX=9606 GN=C1S PE=1 SV=1	0.004	High	4.369	17	1	11	1	103	11.8	4.2	21.91	1	0	High	High	High	High	High	High	High	High	1		22.14288139	21.93537712	21.77955627	22.23959541	22.38124275	21.74118996	22.05039024	22.12462044	4265704.35061225	4416159.49629592	0.965930771791675	0.775291646185541
K7EMN2	6-phosphogluconate dehydrogenase, decarboxylating (Fragment) OS=Homo sapiens OX=9606 GN=PGD PE=1 SV=1	0.004	High	4.358	7	1	2	1	160	17.3	8.44	1.83	1	0	Not Found	Not Found	High	Not Found	Not Found	High	Peak Found	Peak Found	1		15.17389297	14.84793377	20.12352562	14.55647278	16.23700714	19.63573647	19.81494522	19.79401207	74011.215256167	479252.099008473	0.15443065436602	0.140488074582025
P09619	Platelet-derived growth factor receptor beta OS=Homo sapiens OX=9606 GN=PDGFRB PE=1 SV=1	0.004	High	4.338	1	1	1	1	1106	123.9	4.98	2.07	1	0	Not Found	Not Found	Not Found	Not Found	Not Found	Not Found	Not Found	High	1
G3V4U0	Fibulin-5 OS=Homo sapiens OX=9606 GN=FBLN5 PE=1 SV=1	0.004	High	4.335	5	2	6	2	453	50.8	4.77	1.8	2	0	Peak Found	High	High	Peak Found	High	High	High	Peak Found	1		20.23387909	20.16456985	20.7363224	18.93435478	19.44407463	20.37944984	20.34616661	19.78095818	1061212.04866625	1039646.98877487	1.02074267527749	0.949118960047447
Q14152	Eukaryotic translation initiation factor 3 subunit A OS=Homo sapiens OX=9606 GN=EIF3A PE=1 SV=1	0.004	High	4.296	2	1	2	1	1382	166.5	6.79	2.62	1	0	Not Found	Not Found	Not Found	Not Found	Not Found	Not Found	High	High	1
Q9UII2	ATPase inhibitor, mitochondrial OS=Homo sapiens OX=9606 GN=ATP5IF1 PE=1 SV=1	0.004	High	4.253	9	1	6	1	106	12.2	9.35	0	1	0	High	High	High	Peak Found	Peak Found	Peak Found	Peak Found	Peak Found	1		20.40003586	19.40378952	18.66814613	18.13208771	17.45110321	17.34166336	16.97886276	16.96284294	582143.300355006	148862.213474248	3.91061832797289	0.00815396919302845
P01602	Immunoglobulin kappa variable 1-5 OS=Homo sapiens OX=9606 GN=IGKV1-5 PE=1 SV=2	0.004	High	4.246	9	1	8	1	117	12.8	8.28	17.94	1	0	High	High	High	High	High	High	High	High	1		21.6178875	21.26895714	21.94371033	20.89095116	22.02451324	22.58711052	23.03689003	21.74002075	2826091.08235631	5335283.98949404	0.529698341816725	0.0469224573726825
C9JT76	Tissue factor pathway inhibitor (Fragment) OS=Homo sapiens OX=9606 GN=TFPI PE=1 SV=1	0.004	High	4.241	15	1	1	1	105	12.1	5.21	2.08	1	0	Not Found	Not Found	High	Not Found	Not Found	Not Found	Not Found	Not Found	1
Q9HCN6	Platelet glycoprotein VI OS=Homo sapiens OX=9606 GN=GP6 PE=1 SV=4	0.004	High	4.232	4	1	1	1	339	36.8	9.2	1.83	1	0	Not Found	Not Found	High	Not Found	Not Found	Not Found	Not Found	Peak Found	1				19.20369339					18.1350441
P08493	Matrix Gla protein OS=Homo sapiens OX=9606 GN=MGP PE=1 SV=2	0.004	High	4.22	11	1	8	1	103	12.3	9.67	5.88	1	0	Peak Found	High	High	High	High	Peak Found	High	High	1		20.80897331	20.70020294	20.47322655	20.160326	20.65596199	19.85467339	20.59153366	20.91317749	1520044.57462712	1486859.22796749	1.02231909116574	0.909523973293484
P53004	Biliverdin reductase A OS=Homo sapiens OX=9606 GN=BLVRA PE=1 SV=2	0.008	High	4.198	5	1	1	1	296	33.4	6.44	2.54	1	0	Not Found	Not Found	Not Found	Not Found	Not Found	High	Peak Found	Not Found	1		17.59884644	16.28900528	17.53814507	16.05765152	17.03966522	19.74479103	18.88458443	15.5755434	119853.46373079	229979.544341499	0.52114836592953	0.391740436186577
Q9HBR0	Putative sodium-coupled neutral amino acid transporter 10 OS=Homo sapiens OX=9606 GN=SLC38A10 PE=1 SV=2	0.008	High	4.182	1	1	2	1	1119	119.7	5.73	2.32	1	0	Not Found	Not Found	Not Found	High	Peak Found	Peak Found	Peak Found	High	1		16.43367577	13.44889832	15.77601242	19.7079792	19.72223854	19.43868065	19.77851486	19.90899658	83047.0572710421	858886.314341393	0.0966915596212799	0.0405950325542615
G3V1D7	Reticulon 4 receptor-like 2, isoform CRA_a OS=Homo sapiens OX=9606 GN=RTN4RL2 PE=1 SV=1	0.008	High	4.09	6	1	3	1	204	23	8.65	3.8	1	0	Peak Found	High	Peak Found	Peak Found	Not Found	Not Found	High	High	1		19.16707802	19.21095085	19.02887535	18.92090034	15.13248253	15.89337158	19.25515747	19.01923561	554931.8721293	164196.26645685	3.37968629923223	0.148782916738543
P42126	Enoyl-CoA delta isomerase 1, mitochondrial OS=Homo sapiens OX=9606 GN=ECI1 PE=1 SV=1	0.008	High	4.04	4	1	1	1	302	32.8	8.54	2.29	1	0	High	Not Found	Not Found	Not Found	Not Found	Not Found	Not Found	Not Found	1		19.61321449
E9PLX0	Calpain-1 catalytic subunit (Fragment) OS=Homo sapiens OX=9606 GN=CAPN1 PE=1 SV=1	0.008	High	4.035	8	1	1	1	122	13.6	7.77	0	1	0	Not Found	Not Found	High	Not Found	Peak Found	Peak Found	Not Found	Not Found	1		14.87960052	16.31306648	19.81478119	14.26960659	18.86999512	19.14688873	16.86638641	15.34573174	81768.8480198849	192867.495918669	0.42396385990497	0.449474507394948
A0A087WTB5	Interleukin-6 receptor subunit alpha OS=Homo sapiens OX=9606 GN=IL6R PE=1 SV=1	0.008	High	3.984	5	2	4	2	352	38.8	8.37	5.49	2	0	Peak Found	Peak Found	Peak Found	High	Peak Found	High	Peak Found	High	1		20.55953598	20.86860085	21.4740448	19.98745918	20.62798691	21.01772308	21.19871712	21.3997612	1730083.45685927	2187796.43551132	0.790788132194268	0.371566683306742
P13489	Ribonuclease inhibitor OS=Homo sapiens OX=9606 GN=RNH1 PE=1 SV=2	0.008	High	3.983	3	1	1	1	461	49.9	4.82	2.22	1	0	Not Found	Not Found	High	Not Found	Peak Found	Peak Found	Not Found	Peak Found	1		16.91467285	16.66401482	19.72795296	17.8332119	19.55300903	19.40707588	16.87882614	19.43756485	225843.385079605	462508.057841764	0.488301514428689	0.317973786230766
A0A7P0TA97	Protein disulfide-isomerase OS=Homo sapiens OX=9606 GN=P4HB PE=4 SV=1	0.008	High	3.964	3	1	2	1	479	53.5	5.6	1.6	1	0	Not Found	Peak Found	Peak Found	High	Not Found	Not Found	High	Not Found	1		14.47031307	19.19549942	19.82003784	15.86956024	16.83689117	15.92985725	19.6715889	17.42083931	165773.358347614	180895.144337879	0.916405793833691	0.936533083067039
Q13449	Limbic system-associated membrane protein OS=Homo sapiens OX=9606 GN=LSAMP PE=1 SV=2	0.009	High	3.897	3	1	7	1	338	37.4	6.98	1.7	1	0	High	High	High	High	High	Peak Found	High	High	1		17.0254631	15.88842392	20.17558479	14.56389141	20.781353	20.65498543	20.08789063	20.91955757	123430.619632159	1601449.25933619	0.0770743243425158	0.0224820966598555
O15204	ADAM DEC1 OS=Homo sapiens OX=9606 GN=ADAMDEC1 PE=1 SV=2	0.009	High	3.893	3	1	2	1	470	52.7	7.34	4.84	1	0	Peak Found	Peak Found	High	Peak Found	High	Peak Found	Peak Found	Peak Found	1		19.66902924	19.73715782	19.99950027	19.00429535	20.16415596	20.07701874	19.76898575	20.01076317	796047.873494483	1052384.81408613	0.756422805459955	0.127877553178504
Q16777	Histone H2A type 2-C OS=Homo sapiens OX=9606 GN=H2AC20 PE=1 SV=4	0.009	High	3.864	15	1	5	1	129	14	10.9	9.23	1	0	Peak Found	Peak Found	Peak Found	High	High	High	High	High	1		18.38502884	18.38778114	18.67253685	19.13944817	19.89746284	19.68733215	19.92306709	19.66394806	410265.62375411	908390.148799273	0.451640326897431	0.000943197122364381
P05186	Alkaline phosphatase, tissue-nonspecific isozyme OS=Homo sapiens OX=9606 GN=ALPL PE=1 SV=4	0.009	High	3.86	2	1	2	1	524	57.3	6.67	2.15	1	0	Not Found	Not Found	Not Found	Peak Found	Not Found	High	Not Found	High	1					16.2691288				17.09090996
A0A6Q8PGI1	Caldesmon (Fragment) OS=Homo sapiens OX=9606 GN=CALD1 PE=1 SV=1	0.009	High	3.812	5	1	1	1	205	22.5	9.76	1.9	1	0	Not Found	Peak Found	High	Peak Found	Peak Found	Peak Found	Peak Found	Not Found	1		18.19002533	18.49099731	19.81771088	18.71993256	18.63817024	18.69024467	18.77898216	14.3258543	457897.930783337	199816.035792228	2.29159751352223	0.338511775971295
A0A0B4J1V6	Immunoglobulin heavy variable 3-73 OS=Homo sapiens OX=9606 GN=IGHV3-73 PE=3 SV=1	0.009	High	3.795	9	1	2	1	119	12.8	9.17	4.33	1	0	High	Not Found	Peak Found	Not Found	Peak Found	Not Found	High	Not Found	1		19.23515892	15.61871815	18.74777794	17.11359978	19.25746155	16.79937363	20.42710304	16.21697426	209823.057263583	295998.044661727	0.708866362625378	0.714513587849131
P01706	Immunoglobulin lambda variable 2-11 OS=Homo sapiens OX=9606 GN=IGLV2-11 PE=1 SV=2	0.009	High	3.788	13	2	11	2	119	12.6	7.24	19.84	2	0	Peak Found	Peak Found	High	High	High	High	High	High	1		23.14175797	23.31600761	23.33703804	21.62807846	23.55476379	23.28941727	24.53905106	23.3174572	7590273.91842061	13394824.3772902	0.566657218088601	0.156335774217033
A0A7P0Z4D3	Transportin-1 OS=Homo sapiens OX=9606 GN=TNPO1 PE=4 SV=1	0.009	High	3.787	2	1	3	1	870	99	4.94	0	1	0	Not Found	Peak Found	Not Found	Not Found	Peak Found	High	High	High	1		14.89511108	16.53554344	15.01768589	15.78956413	18.59562683	18.84509277	18.62052155	17.87732506	48291.315200764	366801.891376849	0.13165503323741	0.000525736610851527
E7ENY0	Alpha-adducin OS=Homo sapiens OX=9606 GN=ADD1 PE=1 SV=1	0.009	High	3.733	2	1	1	1	663	73.4	6.55	0	1	0	Not Found	Not Found	High	Not Found	Not Found	Not Found	Not Found	Not Found	1
O14960	Leukocyte cell-derived chemotaxin-2 OS=Homo sapiens OX=9606 GN=LECT2 PE=1 SV=2	0.009	High	3.725	13	2	9	2	151	16.4	9.39	9.36	2	0	High	High	High	High	High	High	High	High	1		20.73799896	20.4159832	19.78418159	19.66087532	19.84607506	19.5042057	19.53544617	20.345644	1163274.1982898	917814.282973757	1.26743963334362	0.329596248691064
P18754	Regulator of chromosome condensation OS=Homo sapiens OX=9606 GN=RCC1 PE=1 SV=1	0.009	High	3.702	6	1	2	1	421	44.9	7.52	2.4	1	0	Peak Found	High	High	Peak Found	Not Found	Not Found	Not Found	Not Found	1		18.34042931	21.09083176	20.68492317	18.23583794	17.42697906	18.3417778	17.82876968	13.0992794	788092.554040829	104576.668100194	7.53602661432823	0.0865633578023901
Q8NAT2	Tudor domain-containing protein 5 OS=Homo sapiens OX=9606 GN=TDRD5 PE=1 SV=3	0.009	High	3.686	3	1	7	1	981	109.7	8.02	0	1	0	High	High	Peak Found	Peak Found	Peak Found	High	Peak Found	High	1		22.38607407	22.81718063	22.38095474	23.44040298	23.76075363	23.45610809	23.28499603	22.89242744	7084099.7946851	10681206.6248024	0.66323029256221	0.103359529824791
K7EPJ4	Cartilage intermediate layer protein 2 OS=Homo sapiens OX=9606 GN=CILP2 PE=1 SV=1	0.009	High	3.685	1	1	1	1	1162	126.8	8.27	0	1	0	Peak Found	Peak Found	Not Found	Peak Found	Peak Found	Peak Found	Not Found	High	1		18.14157677	17.28786659	16.19477081	17.83455276	18.54156685	17.76840782	18.06266022	19.3331356	168769.155383271	352299.431813185	0.47905031953831	0.100639470635437
O00566	U3 small nucleolar ribonucleoprotein protein MPP10 OS=Homo sapiens OX=9606 GN=MPHOSPH10 PE=1 SV=2	0.009	High	3.653	3	1	1	1	681	78.8	4.86	3.18	1	0	Not Found	Not Found	Not Found	Peak Found	High	Peak Found	Not Found	Not Found	1		14.70786762	13.47442818	16.30275536	17.88124657	18.91280937	18.22118378	17.80630302	18.2263546	49377.7826645244	320877.408139483	0.153883637214684	0.0336794551586372
P23083	Immunoglobulin heavy variable 1-2 OS=Homo sapiens OX=9606 GN=IGHV1-2 PE=1 SV=2	0.009	High	3.632	9	1	2	1	117	13.1	9.13	3.7	1	0	Not Found	Not Found	High	Peak Found	Peak Found	Not Found	High	Not Found	1		16.36040497	14.2773962	19.2716465	18.91458511	19.49136162	15.97763348	20.35043144	16.34165764	151190.524037742	269564.510401595	0.560869544037901	0.622634809708553
P01700	Immunoglobulin lambda variable 1-47 OS=Homo sapiens OX=9606 GN=IGLV1-47 PE=1 SV=2	0.01	High	3.61	11	1	3	1	117	12.3	5.91	3.7	1	0	Peak Found	High	High	Not Found	Peak Found	Peak Found	High	Peak Found	1		20.21331787	19.06027603	19.6144352	16.06974792	20.0096283	19.96682167	21.078022	18.97535515	437657.951058001	1054009.74864762	0.415231407128399	0.258408349644231
Q14314	Fibroleukin OS=Homo sapiens OX=9606 GN=FGL2 PE=1 SV=1	0.01	High	3.594	4	1	1	1	439	50.2	7.39	0	1	0	Peak Found	Not Found	Not Found	Peak Found	Not Found	Peak Found	Peak Found	High	1		18.41742134	13.97107124	16.91501045	17.9670372	15.11974144	17.83441734	18.36565208	18.31928444	115508.14475213	174126.206673537	0.663358761204121	0.655872186245906
B0S8I6	Protein FAM50A (Fragment) OS=Homo sapiens OX=9606 GN=FAM50A PE=1 SV=1	0.01	High	3.582	7	1	2	1	260	30.7	5.49	2.23	1	0	Not Found	Not Found	Not Found	Not Found	Not Found	Peak Found	High	High	1		16.95589066	17.48044014	14.99751377	13.15416431	15.65946198	18.02286911	19.56231308	19.61569405	51311.771717282	304289.400525283	0.168628192860824	0.107018085279423
Q96S96	Phosphatidylethanolamine-binding protein 4 OS=Homo sapiens OX=9606 GN=PEBP4 PE=1 SV=3	0.01	High	3.58	4	1	2	1	227	25.7	6.54	4.83	1	0	Not Found	Peak Found	Peak Found	Peak Found	High	Peak Found	Peak Found	High	1		16.03680992	18.50186539	18.60232353	17.90203667	19.48532104	19.53638268	18.85732651	19.0982933	222085.992741666	621041.814611974	0.357602318421063	0.0528867345920923
J3KPA1	Cysteine-rich secretory protein 3 OS=Homo sapiens OX=9606 GN=CRISP3 PE=1 SV=1	0.01	High	3.547	3	1	5	1	276	31	7.61	5.84	1	0	High	Peak Found	Peak Found	High	High	High	High	Peak Found	1		22.90791321	21.80760002	20.60839844	20.87667847	21.67168045	21.54525566	21.68457985	20.36927414	3070724.25228303	2613764.12933945	1.17482837024742	0.716170187170137
A0A0A0MRZ8	Immunoglobulin kappa variable 3D-11 OS=Homo sapiens OX=9606 GN=IGKV3D-11 PE=3 SV=6	0.01	High	3.516	8	1	10	1	115	12.6	5.29	19.74	1	0	High	Peak Found	High	High	High	High	High	High	1		22.57814026	21.96382904	22.68142509	21.62063026	22.29714394	22.72031975	23.3591156	21.7235527	4854886.58478096	6035462.91265171	0.804393408599034	0.490378873470812
Q3LXA3	Triokinase/FMN cyclase OS=Homo sapiens OX=9606 GN=TKFC PE=1 SV=2	0.01	High	3.487	2	1	2	1	575	58.9	7.49	4.32	1	0	High	Not Found	Not Found	Not Found	Not Found	High	Not Found	Peak Found	1		16.40047073	17.50537109	16.13690567	15.45897579	15.80243111	18.16191673	16.18891144	17.71747398	85015.0606026112	128168.598302402	0.663306470763032	0.438907628812196
Q86TY3	Armadillo-like helical domain-containing protein 4 OS=Homo sapiens OX=9606 GN=ARMH4 PE=1 SV=1	0.01	High	3.477	1	1	5	1	774	84.1	4.34	8.1	1	0	High	High	High	Peak Found	High	Peak Found	High	Peak Found	1		20.28812218	19.47922516	20.11830902	18.12910652	18.57763863	18.29151917	20.42939377	18.13190079	743354.428178631	475014.849875465	1.56490776735405	0.406172212801224
O75643	U5 small nuclear ribonucleoprotein 200 kDa helicase OS=Homo sapiens OX=9606 GN=SNRNP200 PE=1 SV=2	0.01	High	3.47	1	1	1	1	2136	244.4	6.06	0	1	0	High	Not Found	Not Found	Not Found	Not Found	Not Found	Not Found	Not Found	1
H0YI90	Protein DDI1 homolog 2 (Fragment) OS=Homo sapiens OX=9606 GN=DDI2 PE=1 SV=1	0.01	High	3.436	14	1	1	1	103	11.8	4.91	1.64	1	0	Peak Found	Peak Found	Peak Found	Peak Found	Peak Found	High	Peak Found	Peak Found	1		18.73067856	19.18454361	18.89552116	18.93501091	18.88753891	19.36160469	19.12859917	19.31373787	501690.662064351	591029.313297223	0.84884226683365	0.148661561832252
P11684	Uteroglobin OS=Homo sapiens OX=9606 GN=SCGB1A1 PE=1 SV=1	0.01	High	3.36	11	1	2	1	91	10	5.06	2.35	1	0	Peak Found	High	Not Found	Not Found	High	Peak Found	Peak Found	Peak Found	1		19.73934174	19.4206562	17.51869202	19.2737999	19.98903465	19.98476791	19.72257996	19.38313484	519989.31940542	893977.713193643	0.581658034346083	0.1830555921
Q9UHY7	Enolase-phosphatase E1 OS=Homo sapiens OX=9606 GN=ENOPH1 PE=1 SV=1	0.01	High	3.355	8	1	2	1	261	28.9	4.78	0	1	0	High	High	Not Found	Not Found	Not Found	Not Found	Not Found	Not Found	1
Q53YU7	Foveolin OS=Homo sapiens OX=9606 GN=GKN1 PE=1 SV=1	0.01	High	3.354	8	1	1	1	185	20.3	5.96	1.8	1	0	Not Found	Peak Found	Not Found	Not Found	High	Not Found	Peak Found	Peak Found	1		16.86445618	18.26992416	16.9363842	14.1898098	18.68684578	18.97592545	17.76874733	17.53581238	96962.7895997167	309983.679565134	0.312799660084501	0.119361493385187
P04818	Thymidylate synthase OS=Homo sapiens OX=9606 GN=TYMS PE=1 SV=3	0.01	High	3.344	7	1	2	1	313	35.7	7.01	0	1	0	Not Found	High	High	Peak Found	Not Found	Not Found	Not Found	Not Found	1		16.21973801	18.48422241	18.88098526	17.45861435	16.37615204	14.92341614	14.01397228	16.42144203	222106.179585686	44260.9139833158	5.01811100578287	0.0318248244030668
H0YN14	Importin-4 OS=Homo sapiens OX=9606 GN=IPO4 PE=1 SV=1	0.01	High	3.33	3	1	1	1	911	101.4	5.05	0	1	0	Not Found	Not Found	Not Found	Not Found	Peak Found	Peak Found	High	Peak Found	1		15.1237011	14.61857128	15.61559582	15.66940594	17.73523903	18.81850243	19.20378113	17.57828712	39152.5468072089	330422.505305882	0.118492373184339	0.000603707936005389
P51991	Heterogeneous nuclear ribonucleoprotein A3 OS=Homo sapiens OX=9606 GN=HNRNPA3 PE=1 SV=2	0.01	High	3.301	6	1	2	1	378	39.6	9.01	2.75	1	0	Not Found	Not Found	Peak Found	High	High	Peak Found	Not Found	Not Found	1		16.05499458	15.69915676	17.79531479	19.51043892	19.56871986	18.71884346	16.14200974	14.28116894	157498.248852038	148251.3277345	1.06237327691323	0.955313235189063
A8MU27	Small ubiquitin-related modifier 3 OS=Homo sapiens OX=9606 GN=SUMO3 PE=1 SV=1	0.01	High	3.286	8	1	2	1	147	16.9	9.67	1.85	1	0	Not Found	Not Found	High	High	Not Found	Peak Found	Peak Found	Peak Found	1		16.48168564	15.3573494	19.93761063	18.62132835	14.86468029	18.9372406	19.0625	19.14111328	198598.266563334	262395.516307173	0.756866082768142	0.793703650641753
O75368	SH3 domain-binding glutamic acid-rich-like protein OS=Homo sapiens OX=9606 GN=SH3BGRL PE=1 SV=1	0.01	High	3.263	11	1	4	1	114	12.8	5.25	1.65	1	0	Peak Found	Peak Found	High	Peak Found	Peak Found	High	High	High	1		18.00985909	17.56111908	19.30908203	18.29622269	18.26039124	18.88413048	18.7509346	19.03448486	321413.438008352	435551.954693049	0.737945116639104	0.322551546841322
A0A6Q8PHH9	Diadenosine tetraphosphate synthetase OS=Homo sapiens OX=9606 GN=GARS1 PE=1 SV=1	0.01	High	3.252	3	1	2	1	705	79.3	6.7	2.75	1	0	Not Found	High	Peak Found	Not Found	Not Found	Not Found	Not Found	Not Found	1		18.54701805	19.70311928	18.95269775	15.05980587	17.87026596	17.79925156	16.64892387	17.61103821	274350.415939583	183112.39171701	1.49826242433432	0.604782041625568
A0A0C4DH36	Probable non-functional immunoglobulin heavy variable 3-38 OS=Homo sapiens OX=9606 GN=IGHV3-38 PE=1 SV=1	0.01	High	3.238	9	1	4	1	116	12.8	9.25	1.85	1	0	Peak Found	Peak Found	High	High	High	High	Peak Found	Not Found	1		18.22105026	17.4233284	19.06742859	18.92362404	18.81435394	19.15015793	18.99149323	16.90606308	348031.369520654	361971.615431475	0.961488013654872	0.932939037705525
K7EQD0	Vasodilator-stimulated phosphoprotein (Fragment) OS=Homo sapiens OX=9606 GN=VASP PE=1 SV=8	0.01	High	3.203	31	1	1	1	35	3.5	9.76	0	1	0	Not Found	Not Found	High	Not Found	Not Found	Not Found	Not Found	Not Found	1
B8ZZ38	Leucine-rich PPR motif-containing protein, mitochondrial OS=Homo sapiens OX=9606 GN=LRPPRC PE=1 SV=1	0.01	High	3.193	4	1	2	1	504	56.3	8.18	0	1	0	Not Found	High	High	Not Found	Not Found	Not Found	Not Found	Not Found	1				18.06707191
P00505	Aspartate aminotransferase, mitochondrial OS=Homo sapiens OX=9606 GN=GOT2 PE=1 SV=3	0.01	High	3.186	7	1	1	1	430	47.5	9.01	0	1	0	Peak Found	Peak Found	High	Peak Found	Peak Found	Peak Found	Peak Found	Peak Found	1		19.59254265	18.92751884	19.31785202	19.63341331	19.56132507	19.96801758	19.61057472	19.89453697	676547.500956431	887023.982076201	0.76271613240138	0.0875071752671336
A0A0A0MS15	Immunoglobulin heavy variable 3-49 OS=Homo sapiens OX=9606 GN=IGHV3-49 PE=3 SV=1	0.01	High	3.184	8	1	4	1	119	13	8.62	0	1	0	High	High	High	Peak Found	Not Found	High	Peak Found	Peak Found	1		18.95744133	19.29586411	20.27404785	20.60312843	15.18998051	20.73199844	19.69662285	20.09521675	901907.798752442	498921.957317042	1.80771318144117	0.542491254076786
P01833	Polymeric immunoglobulin receptor OS=Homo sapiens OX=9606 GN=PIGR PE=1 SV=4	0.01	High	3.15	2	1	1	1	764	83.2	5.74	1.66	1	0	Not Found	High	Peak Found	Not Found	Not Found	Not Found	Not Found	Peak Found	1		18.64864159	18.88912582	18.87709045	15.88642025	15.99836063	17.2868576	16.68104553	18.87386513	276193.439844397	151612.819865499	1.82170241335408	0.399886586671844
P35754	Glutaredoxin-1 OS=Homo sapiens OX=9606 GN=GLRX PE=1 SV=2	0.01	High	3.102	10	1	1	1	106	11.8	8.09	1.73	1	0	Not Found	Not Found	Peak Found	Not Found	Peak Found	High	Peak Found	Peak Found	1		16.51996613	15.72040653	18.91558266	15.59113789	18.14645386	19.3726635	18.78983498	18.84346962	105491.943839414	452671.66867168	0.23304295616505	0.041095856781361
P06703	Protein S100-A6 OS=Homo sapiens OX=9606 GN=S100A6 PE=1 SV=1	0.01	High	3.078	9	1	8	1	90	10.2	5.48	15.51	1	0	Peak Found	High	High	Peak Found	High	High	High	High	1		22.05902863	22.32132339	23.50576019	21.98635292	22.57414246	23.77397346	22.64768028	23.36629105	5801989.61468683	8931814.21677971	0.649586911893773	0.221922443068706
A0A075B7D0	Immunoglobulin heavy variable 1/OR15-1 (non-functional) (Fragment) OS=Homo sapiens OX=9606 GN=IGHV1OR15-1 PE=1 SV=1	0.01	High	3.075	10	1	7	1	117	13	9.13	11.34	1	0	High	High	High	High	High	High	Peak Found	Peak Found	1		20.37309837	21.08421135	21.64671898	20.08091927	21.37310028	20.1971817	19.75765038	18.62375259	1820921.1139821	1039833.59242085	1.75116588582486	0.272518263272273
P01624	Immunoglobulin kappa variable 3-15 OS=Homo sapiens OX=9606 GN=IGKV3-15 PE=1 SV=2	0.01	High	3.029	8	1	6	1	115	12.5	5.19	10.66	1	0	Peak Found	High	High	High	Peak Found	High	High	High	1		20.75567818	21.48864555	20.85213852	20.67474747	20.68767357	21.85537148	21.99425125	20.70481491	2015634.22838321	2600806.79999651	0.7750034444642	0.394794292902269
P0DML3	Chorionic somatomammotropin hormone 2 OS=Homo sapiens OX=9606 GN=CSH2 PE=1 SV=1	0.01	High	3.022	6	1	1	1	217	25	5.59	2.14	1	0	Not Found	Not Found	High	Peak Found	Not Found	Peak Found	Not Found	Not Found	1		18.34613228	15.92724419	18.52663803	17.73221397	14.67122936	17.50500488	17.08452797	16.96241951	203272.724262024	96336.5360658125	2.1100273329649	0.262847814384998
O43493	Trans-Golgi network integral membrane protein 2 OS=Homo sapiens OX=9606 GN=TGOLN2 PE=1 SV=4	0.01	High	3.016	2	1	2	1	437	45.9	5.63	3.32	1	0	Not Found	High	Not Found	Not Found	High	Not Found	Not Found	Not Found	1
Q13219	Pappalysin-1 OS=Homo sapiens OX=9606 GN=PAPPA PE=1 SV=3	0.01	High	3.012	1	1	2	1	1627	180.9	6.18	1.67	1	0	Not Found	Not Found	High	Not Found	Not Found	Peak Found	Not Found	Not Found	1				19.73390579			18.94636536
Q9UEW3	Macrophage receptor MARCO OS=Homo sapiens OX=9606 GN=MARCO PE=1 SV=1	0.01	High	2.997	2	1	3	1	520	52.6	8.78	0	1	0	Peak Found	Not Found	Not Found	High	Peak Found	High	Not Found	High	1		19.9457798	15.06982994	15.73873043	14.68207741	20.18925667	20.36306	16.64606476	19.9912262	84058.401136925	644312.879163195	0.130462084268898	0.098664323017667
H7BY64	ZNF511-PRAP1 readthrough (Fragment) OS=Homo sapiens OX=9606 GN=ZNF511-PRAP1 PE=4 SV=2	0.01	High	2.983	3	1	1	1	318	36.1	5.81	1.72	1	0	Not Found	Peak Found	Peak Found	High	Not Found	Not Found	Not Found	Not Found	1		17.96291733	19.04484558	19.67149734	20.2781353	15.81664753	15.85630417	15.44310951	14.581707	618900.897066674	43976.4050586507	14.0734763617275	0.000571846659251248
Q9BWD1	Acetyl-CoA acetyltransferase, cytosolic OS=Homo sapiens OX=9606 GN=ACAT2 PE=1 SV=2	0.01	High	2.973	3	1	2	1	397	41.3	6.92	1.93	1	0	High	Not Found	Not Found	Not Found	High	Not Found	Peak Found	Peak Found	1		20.46455765	16.92909622	16.33619881	13.40298748	19.23794556	19.28151703	18.67302513	19.10383224	112784.558954119	551912.48269293	0.204352252378517	0.166631150214645
A0A5K1VW97	Aggrecan core protein OS=Homo sapiens OX=9606 GN=ACAN PE=1 SV=2	0.01	High	2.956	0	1	1	1	2530	261.3	4.11	1.88	1	0	Not Found	Not Found	Peak Found	Not Found	Peak Found	High	Peak Found	Not Found	1		14.29336071	14.99616337	18.53527832	17.60477257	17.9937973	18.81958008	18.67398071	16.25867653	83958.7893045383	250857.518937542	0.334687154924155	0.22739828363816
P49721	Proteasome subunit beta type-2 OS=Homo sapiens OX=9606 GN=PSMB2 PE=1 SV=1	0.01	High	2.951	5	1	1	1	201	22.8	7.02	0	1	0	Not Found	Not Found	High	Not Found	Not Found	Not Found	Not Found	Not Found	1
G5E9W6	Coiled-coil domain-containing protein 183 OS=Homo sapiens OX=9606 GN=CCDC183 PE=1 SV=1	0.01	High	2.927	4	1	10	1	318	36.3	6.29	0	1	0	High	High	High	High	High	High	High	High	1		23.13055611	22.82613564	22.87138939	22.45329094	23.15655899	22.92405128	23.03843307	23.79176331	7406410.17984223	9822791.61308477	0.754002576006629	0.139042370013354
A0A0C4DH34	Immunoglobulin heavy variable 4-28 OS=Homo sapiens OX=9606 GN=IGHV4-28 PE=3 SV=1	0.01	High	2.92	8	1	5	1	117	13.1	9.29	3.44	1	0	High	High	High	Not Found	High	Peak Found	Peak Found	High	1		20.21280098	19.45881462	19.83307076	16.33186722	20.83447075	20.60294724	20.06521225	20.07528496	509646.855338475	1378319.38665227	0.369759621952594	0.165761992415087
A0A075B6H9	Immunoglobulin lambda variable 4-69 OS=Homo sapiens OX=9606 GN=IGLV4-69 PE=1 SV=1	0.01	High	2.918	8	1	8	1	119	12.8	6.51	12.88	1	0	High	High	High	High	High	High	High	High	1		21.44796181	20.48092079	21.15416527	19.7378788	21.69426727	21.11709976	21.94635201	20.55647659	1709605.07782906	2633497.95314701	0.649176535636221	0.251468943640586
J3QSF4	Ras-related protein Rab-15 (Fragment) OS=Homo sapiens OX=9606 GN=RAB15 PE=1 SV=1	0.01	High	2.912	8	1	3	1	140	15.6	9.45	5.93	1	0	Not Found	Peak Found	High	High	Not Found	Peak Found	High	Peak Found	1		15.19591427	18.76045609	20.48374748	19.16417503	15.79044628	19.10818481	19.3584919	18.14292145	346158.49250711	280961.14619869	1.2320511116591	0.835956550208787
A0A3B3ISS6	Transmembrane glycoprotein NMB OS=Homo sapiens OX=9606 GN=GPNMB PE=1 SV=1	0.01	High	2.91	2	1	3	1	588	65.9	7.3	0	1	0	Not Found	Not Found	Peak Found	Peak Found	High	High	Peak Found	High	1		15.49885368	14.77392101	19.20513916	18.76078224	19.20109367	19.73986816	19.04493141	19.51127625	136607.202267609	679584.005504905	0.201015917327417	0.0874463115148733
P05164	Myeloperoxidase OS=Homo sapiens OX=9606 GN=MPO PE=1 SV=1	0.01	High	2.871	2	1	2	1	745	83.8	8.97	0	1	0	Not Found	Not Found	Not Found	Not Found	High	High	Not Found	Not Found	1
M0R0P0	CD209 antigen OS=Homo sapiens OX=9606 GN=CD209 PE=1 SV=1	0.01	High	2.837	7	1	2	1	268	30.5	5.17	3.62	1	0	Peak Found	Not Found	High	Peak Found	Peak Found	Not Found	Peak Found	High	1		19.48677254	15.28788948	20.14839935	19.00391006	19.0661335	18.49263954	19.46153831	19.60320663	366065.644738534	584109.569433616	0.626707152039113	0.568639754900428
A0A096LP69	CD99 antigen OS=Homo sapiens OX=9606 GN=CD99 PE=1 SV=1	0.01	High	2.805	5	1	1	1	184	18.8	4.75	2.3	1	0	Not Found	Not Found	Not Found	Not Found	High	Not Found	Not Found	Not Found	1
E9PC52	Histone-binding protein RBBP7 OS=Homo sapiens OX=9606 GN=RBBP7 PE=1 SV=1	0.01	High	2.794	6	1	1	1	416	46.9	5.07	0	1	0	High	Not Found	Not Found	Not Found	Not Found	Not Found	Not Found	Not Found	1		19.84819221
Q8WWA0	Intelectin-1 OS=Homo sapiens OX=9606 GN=ITLN1 PE=1 SV=1	0.009	High	2.778	3	1	1	1	313	34.9	6.01	1.91	1	0	Not Found	Not Found	Not Found	Not Found	Peak Found	Not Found	Not Found	High	1		16.41100121	15.93908215	16.23584557	16.17722511	18.8507061	20.12356377	16.03717232	18.26252747	74801.9629861713	326900.580853988	0.228821749997385	0.0480811093090831
Q9H8L6	Multimerin-2 OS=Homo sapiens OX=9606 GN=MMRN2 PE=1 SV=2	0.011	Medium	2.751	1	1	3	1	949	104.3	5.86	0	1	0	Peak Found	High	High	High	Peak Found	Peak Found	Peak Found	Peak Found	1		21.65316963	21.44341278	22.29314423	21.44270515	21.81323433	21.54176712	22.18416786	22.22495651	3426033.78475551	4026322.92403106	0.850908843974552	0.402108254673777
Q5T3N1	Annexin (Fragment) OS=Homo sapiens OX=9606 GN=ANXA1 PE=1 SV=1	0.011	Medium	2.722	5	1	1	1	204	22.7	5.53	0	1	0	Not Found	Not Found	Not Found	Not Found	Not Found	Not Found	High	Not Found	1
O95236	Apolipoprotein L3 OS=Homo sapiens OX=9606 GN=APOL3 PE=1 SV=3	0.011	Medium	2.7	2	1	11	1	402	44.3	8.16	15.19	1	0	High	High	High	High	High	High	High	High	1		25.11055565	24.94181442	25.19148827	24.26533699	26.14321709	24.74400139	25.51714897	25.82878494	30818617.9955642	49409601.949653	0.623737427129397	0.112519967548186
P59665	Neutrophil defensin 1 OS=Homo sapiens OX=9606 GN=DEFA1 PE=1 SV=1	0.011	Medium	2.697	10	1	6	1	94	10.2	6.99	8.81	1	0	High	High	High	Peak Found	High	High	High	Not Found	1		19.58904648	20.0884285	19.93715858	19.64637566	16.92616653	20.15701103	19.29905701	17.59402275	922540.233314382	369205.451582071	2.49871779888741	0.130951819182473
P08311	Cathepsin G OS=Homo sapiens OX=9606 GN=CTSG PE=1 SV=2	0.011	Medium	2.665	4	1	1	1	255	28.8	11.19	0	1	0	Not Found	Not Found	Not Found	Not Found	High	Not Found	Not Found	Not Found	1
P12074	Cytochrome c oxidase subunit 6A1, mitochondrial OS=Homo sapiens OX=9606 GN=COX6A1 PE=1 SV=4	0.011	Medium	2.646	27	1	3	1	109	12.1	9.32	0	1	0	High	High	Not Found	Not Found	Not Found	Not Found	Not Found	Not Found	1		21.21910858	20.89141464	16.66929626	15.93257904	16.07779312	17.23566055	16.98542023	18.02705956	419438.460450756	138687.992973418	3.02433146127617	0.309808925461765
Q9P232	Contactin-3 OS=Homo sapiens OX=9606 GN=CNTN3 PE=1 SV=3	0.011	Medium	2.601	1	1	4	1	1028	112.8	6.3	0	1	0	High	High	Peak Found	High	Not Found	Not Found	High	Not Found	1		19.11572075	18.81343651	18.16636086	18.26614189	16.24023438	14.15980339	15.68448353	14.01644993	394704.926980562	33346.3863198766	11.8365127541659	0.000995449137703171
A0A494C0L6	Thymidine phosphorylase (Fragment) OS=Homo sapiens OX=9606 GN=TYMP PE=1 SV=1	0.013	Medium	2.59	4	1	1	1	289	29.7	6.92	0	1	0	Not Found	Not Found	Not Found	High	Not Found	Not Found	Not Found	Not Found	1
H9KV31	Neural cell adhesion molecule 2 OS=Homo sapiens OX=9606 GN=NCAM2 PE=1 SV=2	0.013	Medium	2.578	2	1	1	1	819	91.1	5.6	0	1	0	Peak Found	Not Found	Peak Found	Not Found	Peak Found	Peak Found	Not Found	High	1		18.44606018	15.71948528	18.17655373	16.89058304	19.90791702	19.69324493	18.68598175	19.3468895	162285.047840326	695894.123974894	0.233203647292445	0.0218406773220347
P80511	Protein S100-A12 OS=Homo sapiens OX=9606 GN=S100A12 PE=1 SV=2	0.016	Medium	2.559	9	1	1	1	92	10.6	6.25	0	1	0	Not Found	Not Found	Not Found	Not Found	Not Found	High	Not Found	Not Found	1
P78371	T-complex protein 1 subunit beta OS=Homo sapiens OX=9606 GN=CCT2 PE=1 SV=4	0.016	Medium	2.54	4	1	1	1	535	57.5	6.46	0	1	0	High	Not Found	Not Found	Not Found	Not Found	Not Found	Not Found	Not Found	1
Q9NQ38	Serine protease inhibitor Kazal-type 5 OS=Homo sapiens OX=9606 GN=SPINK5 PE=1 SV=2	0.015	Medium	2.532	1	1	1	1	1064	120.6	8.06	0	1	0	Not Found	Not Found	Not Found	Not Found	Not Found	High	Not Found	Not Found	1
P28072	Proteasome subunit beta type-6 OS=Homo sapiens OX=9606 GN=PSMB6 PE=1 SV=4	0.015	Medium	2.523	4	1	1	1	239	25.3	4.92	1.95	1	0	Peak Found	Not Found	Not Found	Peak Found	Not Found	High	Not Found	Peak Found	1		19.17400551	16.12107849	15.94482994	18.0511322	15.78220272	19.730299	16.17524529	19.31787682	163934.677166178	220650.877244019	0.742959553180845	0.751353284252016
O15144	Actin-related protein 2/3 complex subunit 2 OS=Homo sapiens OX=9606 GN=ARPC2 PE=1 SV=1	0.015	Medium	2.52	4	1	1	1	300	34.3	7.36	0	1	0	Not Found	Not Found	High	Not Found	Not Found	Peak Found	Not Found	Not Found	1				19.64311409			18.26551056
Q9NY97	N-acetyllactosaminide beta-1,3-N-acetylglucosaminyltransferase 2 OS=Homo sapiens OX=9606 GN=B3GNT2 PE=1 SV=2	0.02	Medium	2.487	4	1	2	1	397	46	8.54	1.84	1	0	Peak Found	Not Found	Not Found	Peak Found	Peak Found	High	Not Found	High	1		19.2214241	15.86116505	15.28652763	18.42252731	18.97581863	18.92402649	15.08536053	19.35586357	150344.339180994	278104.450167236	0.540603859774934	0.546464084715288
E9PLT1	Glycoprotein IIIb OS=Homo sapiens OX=9606 GN=CD36 PE=1 SV=1	0.02	Medium	2.464	2	1	1	1	396	44.7	8.05	1.93	1	0	Not Found	Not Found	High	Not Found	Peak Found	Not Found	Peak Found	Not Found	1		16.34137344	15.03118706	20.07048607	17.33822823	18.22486115	17.09927559	18.47920227	17.08831596	150074.433860338	216335.926082857	0.693710178321744	0.656967735532442
P63313	Thymosin beta-10 OS=Homo sapiens OX=9606 GN=TMSB10 PE=1 SV=2	0.02	Medium	2.46	18	1	2	1	44	5	5.36	3.94	1	0	Not Found	Not Found	High	Not Found	Not Found	Not Found	High	Not Found	1				19.92689705				18.75731659
C9IZG4	Protein CutA OS=Homo sapiens OX=9606 GN=CUTA PE=1 SV=1	0.02	Medium	2.445	10	1	4	1	135	14.4	5.45	0	1	0	Peak Found	Peak Found	High	Peak Found	High	High	High	Peak Found	1		19.26459885	18.53798103	19.29459	18.81380463	19.85038376	19.57610512	19.65040207	19.19949722	516261.907719109	777830.910704362	0.663719968716093	0.0411844742437976
O15511	Actin-related protein 2/3 complex subunit 5 OS=Homo sapiens OX=9606 GN=ARPC5 PE=1 SV=3	0.02	Medium	2.434	8	1	1	1	151	16.3	5.67	1.89	1	0	Not Found	Not Found	High	Not Found	Not Found	Not Found	Peak Found	Not Found	1				19.84218407				18.57505035
A0A087WVE2	Ficolin-1 OS=Homo sapiens OX=9606 GN=FCN1 PE=1 SV=1	0.02	Medium	2.428	3	1	1	1	360	39.2	8.46	2.6	1	0	Peak Found	Not Found	High	Peak Found	Not Found	Not Found	Not Found	Peak Found	1		19.13094711	15.58409691	19.41499138	19.27212524	16.31079292	17.96035957	17.09329033	19.13502312	334243.541915143	202121.950956016	1.65367264829083	0.535653063485099
Q9Y3I1	F-box only protein 7 OS=Homo sapiens OX=9606 GN=FBXO7 PE=1 SV=1	0.02	Medium	2.401	2	1	1	1	522	58.5	6.55	0	1	0	Not Found	Peak Found	High	Peak Found	Peak Found	Peak Found	Peak Found	Peak Found	1		16.12421799	17.63463402	18.80127335	17.54277229	18.14964294	18.94598007	18.21133041	18.44932365	188698.628616097	355396.332367148	0.530952661664384	0.164570166789134
Q9HBB8	Cadherin-related family member 5 OS=Homo sapiens OX=9606 GN=CDHR5 PE=1 SV=3	0.02	Medium	2.382	1	1	1	1	845	88.2	4.93	1.61	1	0	Not Found	Peak Found	Peak Found	Peak Found	Peak Found	Peak Found	Peak Found	High	1		16.73735619	19.74073982	19.00624847	20.24406242	19.54303169	19.4107933	19.41988182	19.17291641	500184.811823745	685432.847416345	0.729735689949979	0.580483959602939
Q9HBW9	Adhesion G protein-coupled receptor L4 OS=Homo sapiens OX=9606 GN=ADGRL4 PE=1 SV=3	0.02	Medium	2.35	1	1	1	1	690	77.8	7.61	1.89	1	0	Peak Found	Not Found	Peak Found	High	Not Found	Not Found	Not Found	Peak Found	1		19.17255783	14.31150436	19.80718994	20.16566467	14.60613918	15.7092638	16.87477112	18.99901199	337430.112283629	95770.6864765143	3.52331307937713	0.315208602175125
Q66K66	Transmembrane protein 198 OS=Homo sapiens OX=9606 GN=TMEM198 PE=1 SV=1	0.021	Medium	2.345	3	1	4	1	360	39.4	9.92	3.28	1	0	High	Peak Found	Peak Found	Peak Found	High	High	High	Peak Found	1		22.40093422	22.66449356	21.84807396	22.38663673	23.03935051	22.70132256	22.94795418	22.76962662	5254181.53827073	7636941.10644026	0.687995555424652	0.0285991044276417
P25786	Proteasome subunit alpha type-1 OS=Homo sapiens OX=9606 GN=PSMA1 PE=1 SV=1	0.021	Medium	2.339	4	1	1	1	263	29.5	6.61	1.86	1	0	Not Found	Not Found	High	Not Found	Not Found	Not Found	Not Found	Not Found	1
A0A087WX80	Laminin subunit alpha-2 OS=Homo sapiens OX=9606 GN=LAMA2 PE=1 SV=1	0.021	Medium	2.337	0	1	2	1	3121	343.5	6.39	0	1	0	Not Found	Peak Found	Not Found	Peak Found	High	Peak Found	Not Found	High	1		15.064188	17.35217476	18.2239666	17.12016869	17.84594917	17.49267387	17.26714897	17.94754219	125743.518535676	204016.816697914	0.616338988966106	0.348843181950733
Q5JRR6	Ubiquitin-like modifier-activating enzyme 1 OS=Homo sapiens OX=9606 GN=UBA1 PE=1 SV=1	0.021	Medium	2.31	3	1	1	1	506	56.8	6.24	1.7	1	0	Not Found	Not Found	Peak Found	Not Found	Not Found	High	Not Found	Peak Found	1		17.01806641	17.97117805	18.54901505	15.25643253	15.41632271	19.07661629	15.73620701	18.65836716	150423.767447476	152862.848358026	0.984043991481586	0.985162564535464
P28074	Proteasome subunit beta type-5 OS=Homo sapiens OX=9606 GN=PSMB5 PE=1 SV=3	0.021	Medium	2.307	4	1	1	1	263	28.5	6.92	1.95	1	0	Not Found	Not Found	Not Found	Not Found	Not Found	High	Not Found	Not Found	1							19.90131187
P00480	Ornithine transcarbamylase, mitochondrial OS=Homo sapiens OX=9606 GN=OTC PE=1 SV=3	0.021	Medium	2.293	3	1	1	1	354	39.9	8.63	0	1	0	High	Not Found	Not Found	Not Found	Not Found	Not Found	Not Found	Not Found	1		20.13583374
A0A0A0MS57	Membrane-spanning 4-domains subfamily A member 14 OS=Homo sapiens OX=9606 GN=MS4A14 PE=4 SV=1	0.021	Medium	2.292	1	1	4	1	695	78.2	5.43	7.95	1	0	Not Found	High	Peak Found	Not Found	High	High	High	Not Found	1		18.89238739	21.15803146	19.10575485	16.96084785	20.93707466	20.69099998	20.40551567	16.19789124	535028.19209838	771801.534931754	0.693219911963106	0.721572600481996
P23468	Receptor-type tyrosine-protein phosphatase delta OS=Homo sapiens OX=9606 GN=PTPRD PE=1 SV=2	0.021	Medium	2.279	2	1	1	1	1912	214.6	6.57	0	1	0	Not Found	Not Found	Not Found	Not Found	Not Found	Not Found	Not Found	High	1
H7C2J0	39S ribosomal protein L19, mitochondrial (Fragment) OS=Homo sapiens OX=9606 GN=MRPL19 PE=1 SV=1	0.021	Medium	2.268	20	1	44	1	79	9.7	9.5	21.06	1	0	Peak Found	Peak Found	High	High	High	High	High	High	1		18.37045097	21.63258934	22.76664734	23.24292374	22.72590637	22.33798218	23.48411942	23.09877014	2972309.35545439	7890550.51054274	0.376692266462654	0.257047711054486
A0A590UJ50	Cullin-1 OS=Homo sapiens OX=9606 GN=CUL1 PE=1 SV=1	0.02	Medium	2.266	4	1	6	1	759	87.6	7.78	0	1	0	High	High	High	High	Peak Found	High	Peak Found	High	1		21.52097321	21.45003128	20.68253326	21.95378494	20.51457024	20.51962852	20.03227615	20.73840714	2770722.26445152	1433609.3414344	1.93268987887542	0.0202651316720818
A0A0C4DH26	Probable non-functional immunoglobulin kappa variable 6D-41 OS=Homo sapiens OX=9606 GN=IGKV6D-41 PE=1 SV=1	0.02	Medium	2.257	10	1	1	1	115	12.6	7.12	1.93	1	0	Not Found	Not Found	Not Found	Not Found	Not Found	Not Found	High	Not Found	1
O75165	DnaJ homolog subfamily C member 13 OS=Homo sapiens OX=9606 GN=DNAJC13 PE=1 SV=5	0.02	Medium	2.25	1	1	1	1	2243	254.3	6.74	0	1	0	Not Found	Not Found	Not Found	Not Found	Not Found	Not Found	High	Peak Found	1		17.68296623	17.4319973	17.14056778	15.9551897	15.05199909	16.442276	21.09140015	21.11523438	135946.572465012	352002.806285903	0.38620877458174	0.42876549005202
Q9NTU7	Cerebellin-4 OS=Homo sapiens OX=9606 GN=CBLN4 PE=1 SV=1	0.02	Medium	2.234	6	1	4	1	201	21.8	8.73	1.71	1	0	Peak Found	Peak Found	High	High	High	Peak Found	Peak Found	Not Found	1		20.77754021	20.2813282	20.97999382	20.40820122	21.54361153	21.47470856	20.08071899	15.32112408	1602358.86791318	797453.455039612	2.00934469314399	0.520666194232315
F8WD58	Contactin-4 OS=Homo sapiens OX=9606 GN=CNTN4 PE=1 SV=1	0.02	Medium	2.218	3	1	2	1	232	26.2	6.54	2.08	1	0	High	Not Found	High	Not Found	Not Found	Not Found	Not Found	Not Found	1		18.79446602	15.89375687	19.17088318	17.42271042	18.15382385	16.45762062	18.72423935	16.87554741	231468.142884428	192274.485617757	1.20384221619809	0.779617169063772
Q8TAQ9	SUN domain-containing protein 3 OS=Homo sapiens OX=9606 GN=SUN3 PE=1 SV=4	0.02	Medium	2.199	2	1	2	1	357	40.5	7.83	3.95	1	0	Peak Found	Peak Found	Peak Found	Peak Found	High	Peak Found	Peak Found	High	1		21.94797516	21.54389763	21.18560028	21.76836586	21.53527832	21.03072357	21.44787025	21.6150856	3204037.78882932	2781129.38827237	1.15206354739923	0.367352947701559
A0A075B6I9	Immunoglobulin lambda variable 7-46 OS=Homo sapiens OX=9606 GN=IGLV7-46 PE=3 SV=4	0.022	Medium	2.192	8	1	2	1	117	12.5	7.2	0	1	0	Peak Found	Peak Found	Not Found	Not Found	High	Peak Found	High	Not Found	1		20.24519157	18.89669609	14.19570255	18.2067585	17.28170204	19.08192825	20.51884651	16.30243301	242241.610683894	321894.28835266	0.752550198773643	0.806713268948156
A0A0G2JIM1	Cyclic AMP-dependent transcription factor ATF-6 beta (Fragment) OS=Homo sapiens OX=9606 GN=ATF6B PE=1 SV=1	0.022	Medium	2.189	8	1	1	1	142	16.2	10.13	0	1	0	Peak Found	High	Peak Found	Peak Found	Peak Found	Peak Found	Peak Found	Peak Found	1		17.78777504	18.40361977	19.38292313	19.41538239	18.26584816	18.74004555	18.66302109	18.65667152	440085.734783365	392245.285064851	1.12196564634449	0.70018712590124
E9PQ35	T-complex protein 1 subunit gamma (Fragment) OS=Homo sapiens OX=9606 GN=CCT3 PE=1 SV=1	0.022	Medium	2.187	14	1	1	1	144	16	5.05	2.21	1	0	Peak Found	High	Not Found	Not Found	Not Found	Not Found	Peak Found	Not Found	1		19.71240807	20.62233162	17.19042397	15.29421043	15.88561821	17.35788345	18.30968094	14.42813587	302137.03754939	92382.3495112475	3.27050609935619	0.292094116767657
Q7L2H7	Eukaryotic translation initiation factor 3 subunit M OS=Homo sapiens OX=9606 GN=EIF3M PE=1 SV=1	0.022	Medium	2.182	5	1	2	1	374	42.5	5.63	0	1	0	Not Found	Not Found	Not Found	Not Found	High	High	Not Found	Not Found	1		17.6271019	15.52025604	16.13208199	17.51325989	20.50800133	19.84473991	17.2451973	18.05018616	106328.952219752	493274.497242231	0.215557367782462	0.052976279789739
Q5TBF5	Mimecan (Fragment) OS=Homo sapiens OX=9606 GN=OGN PE=1 SV=1	0.022	Medium	2.176	3	1	4	1	268	30.4	8.34	5.27	1	0	Peak Found	Peak Found	Peak Found	Peak Found	High	High	High	High	1		18.79607391	18.59070778	19.4245739	18.21901703	19.5633049	19.6688652	19.06150436	19.61340714	443198.402295053	729612.236538771	0.607443762727383	0.0470602967847847
Q9UJV3	Probable E3 ubiquitin-protein ligase MID2 OS=Homo sapiens OX=9606 GN=MID2 PE=1 SV=3	0.022	Medium	2.165	2	1	6	1	735	83.2	7.39	0	1	0	High	Not Found	Not Found	Peak Found	High	High	High	High	1		19.72608376	14.42857456	14.92043114	20.59410477	20.69766235	21.04442406	20.87329674	20.60438919	175036.777523339	1831942.87338128	0.0955470719456814	0.0785154409620032
P07686	Beta-hexosaminidase subunit beta OS=Homo sapiens OX=9606 GN=HEXB PE=1 SV=3	0.022	Medium	2.154	2	1	1	1	556	63.1	6.76	0	1	0	Not Found	Not Found	High	Not Found	Not Found	Not Found	Not Found	Not Found	1
P13727	Bone marrow proteoglycan OS=Homo sapiens OX=9606 GN=PRG2 PE=1 SV=2	0.024	Medium	2.146	5	1	7	1	222	25.2	6.76	3.49	1	0	High	High	High	High	Peak Found	High	Peak Found	Peak Found	1		21.92654419	21.15954018	23.75006294	22.57937241	22.05210114	23.70564461	21.95321083	21.67178917	5360291.13634969	5329934.73821502	1.00569545400191	0.99124154244827
Q7Z3B1	Neuronal growth regulator 1 OS=Homo sapiens OX=9606 GN=NEGR1 PE=1 SV=3	0.024	Medium	2.136	4	1	2	1	354	38.7	6.21	1.65	1	0	Peak Found	Peak Found	Peak Found	Peak Found	Peak Found	Peak Found	High	High	1		18.9927597	18.58742142	19.43697548	19.73903275	19.49895859	19.9012146	19.51422119	19.73141479	597693.918318148	829252.707879622	0.720762094158771	0.130771733404499
A0A1B0GVN9	Uroporphyrinogen decarboxylase OS=Homo sapiens OX=9606 GN=UROD PE=1 SV=1	0.024	Medium	2.119	5	1	1	1	298	33.2	7.37	1.87	1	0	Not Found	Peak Found	Peak Found	Peak Found	Not Found	High	Peak Found	Peak Found	1		17.43315697	17.08358002	18.42126083	17.4539032	15.78476906	18.70881653	17.72974396	17.67656326	198389.37749881	182175.977031737	1.08899856463648	0.861500903622458
P16035	Metalloproteinase inhibitor 2 OS=Homo sapiens OX=9606 GN=TIMP2 PE=1 SV=2	0.025	Medium	2.112	4	1	1	1	220	24.4	7.49	2.03	1	0	Peak Found	Peak Found	Peak Found	Not Found	Not Found	High	Not Found	Not Found	1		19.49855614	19.15475845	19.49080849	15.22285938	16.37972832	19.17918015	14.39718533	15.02742481	332212.219678079	77713.6096078987	4.27482678200439	0.208644384212478
O00233	26S proteasome non-ATPase regulatory subunit 9 OS=Homo sapiens OX=9606 GN=PSMD9 PE=1 SV=3	0.025	Medium	2.111	5	1	1	1	223	24.7	6.95	0	1	0	Not Found	Not Found	Peak Found	Not Found	Not Found	High	Peak Found	Peak Found	1		17.37010765	15.73495865	17.61815071	18.14378738	16.4863987	18.50939369	17.43857002	17.44301414	152320.55316773	181466.553077315	0.839386380490915	0.716705912361934
C9J7B5	Eukaryotic translation initiation factor 5A OS=Homo sapiens OX=9606 GN=EIF5A2 PE=1 SV=1	0.025	Medium	2.099	7	1	6	1	109	11.9	8.07	0	1	0	High	High	High	Peak Found	High	High	High	Peak Found	1		19.6464653	20.05700684	21.13152504	20.47059441	21.03760147	21.22802734	20.59329987	21.4028511	1314787.21076531	2194475.82279359	0.59913497205523	0.0868899360627607
P31948	Stress-induced-phosphoprotein 1 OS=Homo sapiens OX=9606 GN=STIP1 PE=1 SV=1	0.025	Medium	2.088	1	1	2	1	543	62.6	6.8	2.27	1	0	Not Found	Not Found	Not Found	Not Found	Not Found	High	Not Found	High	1		16.329813	17.02826881	15.57333183	15.50432491	19.04088593	19.18942451	17.52413177	19.27832603	70676.0914598232	443382.425136949	0.159402104036923	0.0029012917372614
Q9UNN8	Endothelial protein C receptor OS=Homo sapiens OX=9606 GN=PROCR PE=1 SV=1	0.025	Medium	2.07	4	1	3	1	238	26.7	7.18	0	1	0	Peak Found	High	High	Peak Found	High	Peak Found	Peak Found	Peak Found	1		19.47263718	18.97444916	20.7598896	19.28024101	20.73176193	20.54241753	19.31527138	19.74564934	806773.537119783	1111267.75973013	0.72599383007	0.404651101709699
B1AMT2	Cohesin subunit SA-2 (Fragment) OS=Homo sapiens OX=9606 GN=STAG2 PE=1 SV=1	0.025	Medium	2.062	11	1	2	1	169	18.8	5.85	0	1	0	Peak Found	High	High	Not Found	Not Found	Not Found	Not Found	Not Found	1		17.88323975	18.48184395	15.98896122	14.61731339	17.3170929	14.62220001	17.32166862	15.20480633	109672.293438341	71044.825984406	1.54370556783986	0.599921056045038
O00151	PDZ and LIM domain protein 1 OS=Homo sapiens OX=9606 GN=PDLIM1 PE=1 SV=4	0.025	Medium	2.06	3	1	1	1	329	36	7.02	0	1	0	Not Found	Not Found	High	Not Found	Not Found	Not Found	Not Found	Not Found	1				20.65649033
E9PNL9	Exostosin-2 (Fragment) OS=Homo sapiens OX=9606 GN=EXT2 PE=1 SV=1	0.025	Medium	2.058	9	1	1	1	112	13	9.64	0	1	0	Not Found	High	Not Found	Not Found	Not Found	Not Found	Not Found	Not Found	1
Q16775	Hydroxyacylglutathione hydrolase, mitochondrial OS=Homo sapiens OX=9606 GN=HAGH PE=1 SV=2	0.025	Medium	2.057	4	1	1	1	308	33.8	8.12	0	1	0	Not Found	Not Found	Not Found	Not Found	Not Found	Not Found	Not Found	High	1
Q9H2M3	S-methylmethionine--homocysteine S-methyltransferase BHMT2 OS=Homo sapiens OX=9606 GN=BHMT2 PE=1 SV=1	0.025	Medium	2.054	3	1	1	1	363	40.3	5.87	2.01	1	0	High	Peak Found	Peak Found	Peak Found	Peak Found	Peak Found	Peak Found	Peak Found	1		25.2979126	25.46728897	25.28064537	25.56209373	25.55650711	25.37662697	25.71956253	26.11137199	44336303.8530856	54170991.0820226	0.818451037492634	0.14147007493015
A3KFI1	Neuroblastoma suppressor of tumorigenicity 1 (Fragment) OS=Homo sapiens OX=9606 GN=NBL1 PE=1 SV=1	0.031	Medium	2.014	5	1	2	1	128	14	6.48	0	1	0	Peak Found	Peak Found	High	Peak Found	Peak Found	Peak Found	Peak Found	High	1		18.48534203	18.18753052	18.96883392	17.76698112	18.26904678	18.36629295	18.90181351	18.49448776	334621.79667729	372765.870249984	0.897672838054852	0.608970747973741
A0A0D9SEN1	Prolyl endopeptidase FAP OS=Homo sapiens OX=9606 GN=FAP PE=1 SV=1	0.03	Medium	2.009	1	1	2	1	759	87.5	6.55	4.26	1	0	High	Not Found	Peak Found	Not Found	Peak Found	Peak Found	High	Peak Found	1		19.20528412	14.97543812	19.60262489	18.02992439	19.16550636	18.74054527	16.89344406	19.95973015	253797.42037875	422855.864018614	0.600198417415297	0.571993847489694
Q2KHR2	DNA-binding protein RFX7 OS=Homo sapiens OX=9606 GN=RFX7 PE=1 SV=1	0.03	Medium	2.005	1	1	2	1	1363	146.8	6.76	0	1	0	Peak Found	Peak Found	High	High	Peak Found	Peak Found	Not Found	Peak Found	1		18.34343719	18.49055862	19.15924644	19.3383255	18.43997383	17.95874977	17.93889236	18.24515343	466944.622508869	289999.793524465	1.61015501712582	0.0453358364693677
P05387	60S acidic ribosomal protein P2 OS=Homo sapiens OX=9606 GN=RPLP2 PE=1 SV=1	0.032	Medium	2	10	1	1	1	115	11.7	4.54	0	1	0	Peak Found	Not Found	Peak Found	High	Not Found	Not Found	Peak Found	Not Found	1		17.76869965	15.84421825	18.41158676	18.8096447	16.35180283	17.95391464	17.68652344	16.44608498	214190.852155823	141415.572642672	1.51461998246147	0.470091812072414
H0YBU7	Trans-1,2-dihydrobenzene-1,2-diol dehydrogenase (Fragment) OS=Homo sapiens OX=9606 GN=DHDH PE=4 SV=1	0.034	Medium	1.995	10	1	9	1	137	14.9	8.82	0	1	0	High	Peak Found	High	Peak Found	High	High	High	High	1		21.06511307	20.27598	20.79376221	20.19062805	21.341465	21.10017776	20.06634712	21.24453735	1568953.13920562	2009119.3075335	0.780915863643635	0.361764255332423
H7C0L9	Zinc finger CW-type PWWP domain protein 2 (Fragment) OS=Homo sapiens OX=9606 GN=ZCWPW2 PE=4 SV=1	0.034	Medium	1.994	7	1	1	1	241	27.8	8.07	0	1	0	Peak Found	Peak Found	Peak Found	High	Not Found	Peak Found	Peak Found	Not Found	1		19.09081078	19.3286705	19.93292427	19.26197624	16.43568993	19.33802414	20.01239014	15.38694477	693528.405248337	227146.294509088	3.05322350402943	0.2043360039201
A0A7I2V604	Puromycin-sensitive aminopeptidase OS=Homo sapiens OX=9606 GN=NPEPPS PE=1 SV=1	0.034	Medium	1.988	9	1	1	1	295	32.8	5.24	0	1	0	High	Not Found	Not Found	Not Found	Not Found	Not Found	Not Found	Not Found	1
P62805	Histone H4 OS=Homo sapiens OX=9606 GN=H4C1 PE=1 SV=2	0.034	Medium	1.986	12	1	2	1	103	11.4	11.36	0	1	0	Not Found	Peak Found	High	Peak Found	Peak Found	Peak Found	High	Peak Found	1		16.83085251	18.77595329	18.9011097	18.84329987	19.09313774	18.91060066	18.90612602	18.4529953	331305.778850775	469483.500103398	0.705681411120538	0.371793945640447
Q9NY15	Stabilin-1 OS=Homo sapiens OX=9606 GN=STAB1 PE=1 SV=3	0.034	Medium	1.985	0	1	1	1	2570	275.3	6.49	0	1	0	High	Peak Found	Peak Found	Peak Found	Peak Found	Not Found	Peak Found	Peak Found	1		19.73828506	19.62222099	19.05447578	19.38454437	18.51262093	15.32029819	18.01633644	18.3071022	716139.714297437	190454.841875318	3.76015493880833	0.0459870356637826
A0A087WYZ4	Glycoprotein hormones alpha chain OS=Homo sapiens OX=9606 GN=CGA PE=1 SV=1	0.043	Medium	1.976	5	1	6	1	147	16.3	8.47	3.44	1	0	High	Peak Found	High	High	High	High	High	Peak Found	1		22.81928444	18.84107971	24.33171654	20.37727356	22.62482071	24.14735222	21.57870865	21.12958527	3161852.33659697	5420959.17906858	0.583264369303041	0.598025255501385
P30530	Tyrosine-protein kinase receptor UFO OS=Homo sapiens OX=9606 GN=AXL PE=1 SV=4	0.043	Medium	1.973	1	1	3	1	894	98.3	5.39	1.73	1	0	Peak Found	High	Peak Found	Peak Found	High	Peak Found	Peak Found	High	1		19.35027885	19.32093048	18.50032043	19.36968231	19.6808548	20.33953285	18.59573936	20.13095474	575837.818968371	843933.874773497	0.682325755821711	0.259386406773231
M0QY68	Fibronectin type III and SPRY domain-containing protein 1 (Fragment) OS=Homo sapiens OX=9606 GN=FSD1 PE=1 SV=1	0.043	Medium	1.965	6	1	18	1	126	13.8	10.01	19.55	1	0	High	High	High	High	Peak Found	High	High	High	1		24.32973099	24.11650085	24.26437378	23.68325424	23.85303116	24.18708038	23.84216881	23.96390533	17962252.7827891	16335943.2078749	1.09955406640555	0.441004153967525
D6RCA9	UPF0602 protein C4orf47 (Fragment) OS=Homo sapiens OX=9606 GN=C4orf47 PE=1 SV=1	0.043	Medium	1.957	9	1	12	1	161	17.8	9.47	6.94	1	0	High	High	High	High	High	High	High	High	1		21.99268532	21.21847916	21.14600182	21.57397461	21.5873909	21.98795891	20.89691734	21.59239006	2930641.82825529	2999237.42526657	0.977128987377456	0.914583598803905
Q9HCU0	Endosialin OS=Homo sapiens OX=9606 GN=CD248 PE=1 SV=1	0.043	Medium	1.948	1	1	1	1	757	80.8	5.35	0	1	0	High	Not Found	Not Found	Not Found	Not Found	Not Found	Not Found	Not Found	1
P01718	Immunoglobulin lambda variable 3-27 OS=Homo sapiens OX=9606 GN=IGLV3-27 PE=1 SV=2	0.043	Medium	1.946	10	1	1	1	113	12.2	5.01	0	1	0	Not Found	Not Found	Not Found	Not Found	Peak Found	Peak Found	High	Not Found	1		15.02360344	16.46479607	16.78779411	14.34035778	20.20900345	19.50113487	20.75476837	15.5404892	51566.1905502823	524778.457670837	0.098262780791636	0.0440339195936839
A0A0B4J1U7	Immunoglobulin heavy variable 6-1 OS=Homo sapiens OX=9606 GN=IGHV6-1 PE=3 SV=1	0.043	Medium	1.945	7	1	2	1	121	13.5	9.2	0	1	0	Not Found	Not Found	Not Found	Not Found	High	Peak Found	High	Not Found	1		15.30894756	15.06907272	16.85745621	15.01949596	19.10160637	18.93621635	21.0000248	17.57915306	48434.3551178494	583450.260517729	0.0830136832484586	0.0048815092504604
A0A075B6I4	Immunoglobulin lambda variable 10-54 OS=Homo sapiens OX=9606 GN=IGLV10-54 PE=3 SV=1	0.043	Medium	1.945	9	1	1	1	117	12.4	8.03	0	1	0	Not Found	Not Found	Not Found	Not Found	Peak Found	Peak Found	High	Not Found	1		17.6431694	16.58329391	18.75554848	17.52957726	19.44280815	18.95226097	21.04587746	15.9970789	202547.009993435	475638.631379411	0.425842218505303	0.322903016275692
Q9Y615	Actin-like protein 7A OS=Homo sapiens OX=9606 GN=ACTL7A PE=1 SV=1	0.044	Medium	1.923	3	1	1	1	435	48.6	7.09	0	1	0	Peak Found	Peak Found	Peak Found	Peak Found	High	Peak Found	Peak Found	Peak Found	1		22.66530418	22.30119514	22.26175308	21.66253853	23.19657707	22.35102654	22.85450745	22.94257545	4894390.33523113	7488117.4220838	0.653620938261023	0.0656899049143312
A0A087X0I3	Adenosine deaminase 2 OS=Homo sapiens OX=9606 GN=ADA2 PE=1 SV=1	0.045	Medium	1.907	3	1	2	1	391	45.3	7.28	0	1	0	High	Not Found	Not Found	Not Found	Peak Found	Peak Found	Peak Found	High	1		19.55421638	14.08073425	16.88913155	15.91093063	18.7711277	18.94094849	19.43902588	18.98150253	99938.5179038521	536474.900832116	0.186287406454318	0.0796229977427825
B4E3S0	Coronin OS=Homo sapiens OX=9606 GN=CORO1C PE=1 SV=1	0.045	Medium	1.899	2	1	1	1	369	41.6	6.73	0	1	0	Not Found	Not Found	High	Not Found	Not Found	Not Found	Peak Found	Not Found	1				18.85358429				18.00640678
P06732	Creatine kinase M-type OS=Homo sapiens OX=9606 GN=CKM PE=1 SV=2	0.046	Medium	1.88	3	1	1	1	381	43.1	7.25	0	1	0	Not Found	Not Found	Not Found	Not Found	High	Not Found	Not Found	Not Found	1
O95810	Caveolae-associated protein 2 OS=Homo sapiens OX=9606 GN=CAVIN2 PE=1 SV=3	0.047	Medium	1.879	3	1	1	1	425	47.1	5.21	0	1	0	Not Found	Not Found	High	Not Found	Not Found	Not Found	Not Found	Not Found	1				21.51557541
Q09666	Neuroblast differentiation-associated protein AHNAK OS=Homo sapiens OX=9606 GN=AHNAK PE=1 SV=2	0.047	Medium	1.876	0	1	2	1	5890	628.7	6.15	0	1	0	Peak Found	Peak Found	Peak Found	Peak Found	Peak Found	High	High	Peak Found	1		20.8609333	20.51708603	21.24155807	20.11193466	21.01221657	20.84139061	21.70490456	21.10025406	1683319.98350775	2350752.87226413	0.716076965541025	0.166012480193218
Q92833	Protein Jumonji OS=Homo sapiens OX=9606 GN=JARID2 PE=1 SV=2	0.05	Low	1.868	1	1	18	1	1246	138.6	9.38	0	1	0	High	High	High	High	High	Peak Found	High	High	1		22.65381241	22.29031372	22.85194969	23.32154846	24.16377258	23.14622116	23.4496479	22.83779716	7199204.50345181	11063923.1125069	0.650691841424103	0.132206689140074
Q5VUG0	Scm-like with four MBT domains protein 2 OS=Homo sapiens OX=9606 GN=SFMBT2 PE=1 SV=1	0.051	Low	1.857	3	1	1	1	894	100.5	6.55	0	1	0	Not Found	High	Peak Found	Peak Found	Peak Found	Peak Found	Peak Found	Peak Found	1		16.28782654	21.50241852	19.78041458	21.8717823	20.93421364	21.02774048	19.44675064	20.85663795	952005.567410844	1552687.08211653	0.613134209961435	0.614499493085472
E1CEI4	Glutamate--cysteine ligase OS=Homo sapiens OX=9606 GN=GCLC PE=1 SV=1	0.051	Low	1.846	1	1	1	1	599	68.6	5.94	1.61	1	0	Peak Found	Not Found	Not Found	Not Found	Peak Found	High	Peak Found	Peak Found	1		19.44913864	17.22529221	15.18863392	16.63370705	18.38574982	19.78237152	18.88165283	19.40807152	142855.093902375	567578.896263576	0.251692046414698	0.0776742948766723
Q6DHV5	Protein CC2D2B OS=Homo sapiens OX=9606 GN=CC2D2B PE=2 SV=4	0.051	Low	1.844	1	1	4	1	1437	166.7	6.99	7.3	1	0	High	High	High	Peak Found	Peak Found	Peak Found	Peak Found	High	1		23.42040443	21.50177956	22.73116112	21.90770149	23.50314713	22.83975601	22.57952881	22.64364624	5497185.18525361	7780975.18241117	0.706490517754118	0.334192757445401
Q9Y6X0	SET-binding protein OS=Homo sapiens OX=9606 GN=SETBP1 PE=1 SV=3	0.05	Low	1.843	2	1	1	1	1596	174.9	9.74	0	1	0	Not Found	Not Found	Not Found	Not Found	Peak Found	Peak Found	Peak Found	High	1		17.5520134	17.37582016	18.27104187	15.36222744	19.33470726	20.62960625	20.65159988	19.72064972	144456.51219992	1111549.50898736	0.129959584374718	0.0058735492117484
C9JLK0	AICAR transformylase/inosine monophosphate cyclohydrolase (Fragment) OS=Homo sapiens OX=9606 GN=ATIC PE=1 SV=1	0.051	Low	1.82	4	1	1	1	170	18.8	7.5	0	1	0	Not Found	Not Found	Not Found	Not Found	Not Found	High	Not Found	Not Found	1
A6NF89	Olfactory receptor 6C6 OS=Homo sapiens OX=9606 GN=OR6C6 PE=3 SV=1	0.051	Low	1.815	9	1	1	1	314	35.9	8.7	0	1	0	Not Found	High	Not Found	Not Found	Not Found	Not Found	Not Found	Not Found	1
P42702	Leukemia inhibitory factor receptor OS=Homo sapiens OX=9606 GN=LIFR PE=1 SV=1	0.051	Low	1.815	4	1	1	1	1097	123.7	5.72	0	1	0	Peak Found	Peak Found	Peak Found	Peak Found	Peak Found	Peak Found	Peak Found	High	1		20.06130219	19.54268837	20.1116066	19.72239685	20.02716637	20.46998215	19.69165611	20.05249786	951272.075138952	1093351.32390752	0.870051605863709	0.375478839345184
Q6Q788	Apolipoprotein A-V OS=Homo sapiens OX=9606 GN=APOA5 PE=1 SV=1	0.051	Low	1.814	2	1	2	1	366	41.2	6.43	0	1	0	Not Found	High	Peak Found	High	Not Found	Not Found	Not Found	Peak Found	1		16.22690201	19.89858437	19.27679634	19.6514492	17.07848167	16.99903297	17.18144989	19.10045052	444996.042438629	197275.703986836	2.25570627018684	0.282002238739184
A0A0J9YYH3	Glucose-6-phosphate isomerase (Fragment) OS=Homo sapiens OX=9606 GN=GPI PE=1 SV=1	0.051	Low	1.811	4	1	1	1	283	32	9.63	0	1	0	Not Found	Not Found	Not Found	Not Found	Not Found	High	Not Found	Not Found	1
F5H423	Uncharacterized protein OS=Homo sapiens OX=9606 PE=3 SV=1	0.051	Low	1.803	5	1	1	1	210	23.3	8.6	0	1	0	Peak Found	Not Found	High	Peak Found	Not Found	Peak Found	Not Found	Peak Found	1		20.57722282	14.50825691	20.43215942	20.13740349	16.44377327	20.36822891	16.01234627	20.83266449	493866.183200411	349335.379301547	1.41373079413782	0.805693209533897
F5GYW0	Centrosomal protein of 57 kDa OS=Homo sapiens OX=9606 GN=CEP57 PE=1 SV=1	0.051	Low	1.799	2	1	6	1	473	54.5	9.31	12.85	1	0	High	Peak Found	High	High	High	Peak Found	High	High	1		24.93482018	24.15759468	25.07852745	24.05763817	25.51323318	24.79424477	24.93908691	23.7292614	24685236.30704	28097853.0909397	0.8785452834117	0.695719815213324
H3BP71	E3 ubiquitin protein ligase OS=Homo sapiens OX=9606 GN=RNF40 PE=1 SV=2	0.051	Low	1.795	1	1	1	1	961	109	6.55	1.61	1	0	Peak Found	Peak Found	Peak Found	Peak Found	Peak Found	Peak Found	Peak Found	High	1		23.32087708	23.94069481	23.58415794	23.97601128	23.67931747	23.38174057	22.97523117	23.30856895	13678770.9945802	10590112.2097502	1.29165496301223	0.133009350759197
Q7Z494	Nephrocystin-3 OS=Homo sapiens OX=9606 GN=NPHP3 PE=1 SV=1	0.051	Low	1.792	1	1	1	1	1330	150.8	6.76	0	1	0	Peak Found	Peak Found	High	Peak Found	Peak Found	Peak Found	Peak Found	Peak Found	1		20.75886726	19.37896538	20.87272835	20.59885788	20.25936317	20.59532547	20.27860832	19.611269	1385864.44264454	1192982.53353128	1.16168041332703	0.610655458947075
Q13017	Rho GTPase-activating protein 5 OS=Homo sapiens OX=9606 GN=ARHGAP5 PE=1 SV=2	0.051	Low	1.787	2	1	1	1	1502	172.4	6.62	0	1	0	Peak Found	Peak Found	Peak Found	Peak Found	High	Peak Found	Peak Found	Peak Found	1		22.35916901	22.59555435	23.18950081	20.79102707	23.68193054	19.77420044	23.5038681	20.61425591	4932244.23416307	3896004.05279465	1.26597512921608	0.771605988946432
F8VR77	Proliferation-associated protein 2G4 OS=Homo sapiens OX=9606 GN=PA2G4 PE=1 SV=1	0.052	Low	1.783	4	1	1	1	284	31.4	6.8	0	1	0	Not Found	Not Found	Peak Found	Not Found	Not Found	High	Not Found	Peak Found	1		15.19544697	13.85412025	19.56165886	17.73534012	17.34679794	20.0753994	16.50741959	18.97063446	98418.475576648	306401.290382988	0.321207771199754	0.318850401658732
P20933	N(4)-(beta-N-acetylglucosaminyl)-L-asparaginase OS=Homo sapiens OX=9606 GN=AGA PE=1 SV=2	0.052	Low	1.77	3	1	1	1	346	37.2	6.28	1.63	1	0	Peak Found	Peak Found	High	Peak Found	Peak Found	Peak Found	Peak Found	Peak Found	1		20.34632301	20.32753372	21.11098099	20.78304863	20.92094231	20.29145432	20.98386765	21.412714	1636261.14432052	1959758.66019154	0.834929921504006	0.416267015938462
F8WCA5	RNA-binding protein 6 OS=Homo sapiens OX=9606 GN=RBM6 PE=1 SV=1	0.052	Low	1.755	4	1	1	1	697	80.3	5.85	0	1	0	Peak Found	Not Found	Peak Found	Peak Found	Peak Found	High	Peak Found	Peak Found	1		20.32979584	12.98671055	20.55358505	18.5371666	20.76886749	21.55721283	20.90173531	20.92950821	281312.573307324	2155111.31783026	0.130532734425313	0.148540870007094
Q07075	Glutamyl aminopeptidase OS=Homo sapiens OX=9606 GN=ENPEP PE=1 SV=3	0.051	Low	1.747	1	1	2	1	957	109.2	5.47	0	1	0	Not Found	Not Found	Not Found	High	Not Found	Peak Found	High	Peak Found	1		17.27060509	15.56115532	15.50227928	18.46538925	16.26005936	19.20092583	19.19466591	19.61948204	106453.01128659	388830.88316647	0.273777150671991	0.127360686077965
P11166	Solute carrier family 2, facilitated glucose transporter member 1 OS=Homo sapiens OX=9606 GN=SLC2A1 PE=1 SV=2	0.051	Low	1.746	2	1	3	1	492	54	8.72	0	1	0	Peak Found	Peak Found	Peak Found	Not Found	Peak Found	High	High	High	1		19.40716934	18.70482445	21.03025246	18.31972885	18.97036171	20.80527496	20.64282608	20.21318626	675452.023580036	1169866.3199523	0.577375390726331	0.31854132150987
O60216	Double-strand-break repair protein rad21 homolog OS=Homo sapiens OX=9606 GN=RAD21 PE=1 SV=2	0.051	Low	1.74	2	1	2	1	631	71.6	4.65	1.8	1	0	Peak Found	Peak Found	High	Peak Found	High	Peak Found	Peak Found	Peak Found	1		21.79098701	22.10264206	22.05436134	22.39297867	23.06118584	22.17712593	22.73043442	23.31952667	4449593.98846983	7415272.16678481	0.600058081266507	0.0368574692191809
P31644	Gamma-aminobutyric acid receptor subunit alpha-5 OS=Homo sapiens OX=9606 GN=GABRA5 PE=1 SV=1	0.051	Low	1.739	6	1	1	1	462	52.1	9.16	0	1	0	Peak Found	Peak Found	High	Peak Found	Peak Found	Not Found	Peak Found	Peak Found	1		20.16491699	19.8040123	18.54851341	20.43723869	19.35557556	14.70669651	18.86112404	19.2760334	874846.480747157	271361.660494254	3.22391335295386	0.207275882557534
Q9NZW5	Protein PALS2 OS=Homo sapiens OX=9606 GN=PALS2 PE=1 SV=2	0.051	Low	1.734	1	1	3	1	540	61.1	6.18	0	1	0	Peak Found	Peak Found	Peak Found	High	Peak Found	High	High	Peak Found	1		21.94797516	21.54389763	21.18560028	21.76836586	21.53527832	21.03072357	21.44787025	21.6150856	3204037.78882932	2781129.38827237	1.15206354739923	0.367352947701559
Q96BZ4	5'-3' exonuclease PLD4 OS=Homo sapiens OX=9606 GN=PLD4 PE=2 SV=2	0.051	Low	1.731	1	1	1	1	506	55.6	8.35	0	1	0	Peak Found	Peak Found	Peak Found	Peak Found	High	Peak Found	Peak Found	Peak Found	1		17.78993988	17.44174576	17.66114426	18.39649963	18.28952599	18.20839691	17.14764977	18.16685867	231769.689969702	253760.472169208	0.913340395328227	0.71251186846428
P11168	Solute carrier family 2, facilitated glucose transporter member 2 OS=Homo sapiens OX=9606 GN=SLC2A2 PE=1 SV=1	0.051	Low	1.716	2	1	2	1	524	57.5	7.97	3.76	1	0	High	High	Peak Found	Peak Found	Peak Found	Peak Found	Peak Found	Peak Found	1		22.52675247	22.51110268	23.01414299	22.95465088	23.18035316	22.27496147	22.99801254	23.54175758	7062082.55268423	8381466.06258283	0.842583206798546	0.439651748027793
P13224	Platelet glycoprotein Ib beta chain OS=Homo sapiens OX=9606 GN=GP1BB PE=1 SV=1	0.053	Low	1.697	5	1	1	1	206	21.7	9.31	0	1	0	Peak Found	Peak Found	High	Peak Found	Peak Found	Peak Found	Peak Found	Peak Found	1		21.25160027	20.28415489	21.37013054	20.32437134	21.93063927	21.32825661	21.20454788	21.39299774	1835274.28265778	2892950.83590915	0.634395254795617	0.0960316515621411
P23921	Ribonucleoside-diphosphate reductase large subunit OS=Homo sapiens OX=9606 GN=RRM1 PE=1 SV=1	0.055	Low	1.676	3	1	1	1	792	90	7.15	0	1	0	Not Found	Not Found	Not Found	Not Found	Not Found	Not Found	High	Peak Found	1		15.97747898	16.69232941	17.33022499	16.85109711	15.71718788	14.60715771	16.54630089	17.01015091	107411.029798852	64196.1584525411	1.67316911771689	0.259934483247093
A6PVN6	Serine/threonine-protein phosphatase 2A activator (Fragment) OS=Homo sapiens OX=9606 GN=PTPA PE=1 SV=1	0.056	Low	1.655	6	1	1	1	176	19.3	5.36	2.12	1	0	Not Found	Not Found	Peak Found	Not Found	Not Found	High	Not Found	Not Found	1				18.98476791			19.47562408
J3KR24	Isoleucyl-tRNA synthetase OS=Homo sapiens OX=9606 GN=IARS1 PE=1 SV=2	0.056	Low	1.652	3	1	2	1	1121	129.5	6.4	0	1	0	Not Found	Not Found	Not Found	Not Found	Peak Found	High	Peak Found	High	1		16.03578568	16.07764626	16.32584572	15.03764629	18.78326416	19.53290749	17.7239933	17.48945999	59856.9433411189	341708.411252139	0.17516965158037	0.0039570118533525
Q9Y2A7	Nck-associated protein 1 OS=Homo sapiens OX=9606 GN=NCKAP1 PE=1 SV=1	0.056	Low	1.633	2	1	1	1	1128	128.7	6.62	2.15	1	0	Not Found	High	Not Found	Not Found	Not Found	Not Found	Not Found	Not Found	1
