# Supplementary material for: Role of increased IGFBP2 in trophoblast cell proliferation and recurrent spontaneous abortion development: A pilot study
Source: Physiol Rep. 2024 Feb 5;12(3):e15939. doi: 10.14814/phy2.15939 (PMC10843903; doi:10.14814/phy2.15939)
Supplement: Supplementary file 2 — Tables S1–S3. [file PHY2-12-e15939-s001.zip › PHYSREP-2023-10-413-s04.xls]

geneID	length	HTR_IGFBP2_1.rawreads	HTR_IGFBP2_1.FPKM	HTR_IGFBP2_2.rawreads	HTR_IGFBP2_2.FPKM	HTR_IGFBP2_3.rawreads	HTR_IGFBP2_3.FPKM	HTR_IGFBP2_4.rawreads	HTR_IGFBP2_4.FPKM	HTR_Control1.rawreads	HTR_Control1.FPKM	HTR_Control2.rawreads	HTR_Control2.FPKM	HTR_Control3.rawreads	HTR_Control3.FPKM	HTR_Control4.rawreads	HTR_Control4.FPKM	baseMean	log2FoldChange	lfcSE	stat	pvalue	padj	Regulation	Chr	Start	End	Strand	GeneSymbol	Description	GO_BP	GO_CC	GO_MF	KO	Pathway
ENSG00000185630	21370	19	0.03	23	0.04	10	0.02	13	0.02	51	0.08	34	0.05	23	0.04	41	0.07	26.5620105126165	-1.19831812011132	0.308173300765184	-3.88845535007717	0.00010088422440945	0.907285230598757	Down	1	164555584	164899296	+	PBX1	PBX homeobox 1 [Source:HGNC Symbol%3BAcc:HGNC:8632]	-	GO:0005634:nucleus;	GO:0003677:DNA binding;GO:0000981:DNA-binding transcription factor activity, RNA polymerase II-specific;GO:0003700:DNA-binding transcription factor activity;	K09355	ko04927 Cortisol synthesis and secretion;ko04934 Cushing's syndrome;ko05202 Transcriptional misregulation in cancer;;
ENSG00000286819	1348	3	0.08	5	0.12	5	0.12	3	0.07	0	0.00	0	0.00	0	0.00	0	0.00	1.98256077780165	4.43176311829026	1.34349496576732	3.29868234062129	0.000971397685545393	0.907285230598757	Ups	6	28489896	28491661	+	-	novel transcript	-	-	-	-	-
ENSG00000267543	570	2	0.12	0	0.00	2	0.12	0	0.00	6	0.34	7	0.41	13	0.79	5	0.30	4.39481285236131	-2.96584260952283	0.923143110706232	-3.21276579451898	0.00131463443829275	0.907285230598757	Down	17	76549951	76550826	+	-	novel transcript%2C sense intronic to PRCD	-	-	-	-	-
ENSG00000286502	4479	4	0.03	4	0.03	5	0.04	1	0.01	0	0.00	0	0.00	0	0.00	0	0.00	1.74381690588346	4.24459860194788	1.4143006217013	3.00119970027443	0.00268918139937756	0.907285230598757	Ups	9	134770651	134775671	-	-	novel transcript%2C antisense to COL5A1	-	-	-	-	-
ENSG00000139890	2240	5	0.08	5	0.07	2	0.03	4	0.06	10	0.14	7	0.10	22	0.34	11	0.17	8.27312051131155	-1.65811122207225	0.559434959889301	-2.96390347575052	0.00303763552396051	0.907285230598757	Down	14	22883222	22887678	+	REM2	RRAD and GEM like GTPase 2 [Source:HGNC Symbol%3BAcc:HGNC:20248]	GO:0007165:signal transduction;	GO:0005886:plasma membrane;	GO:0005246:calcium channel regulator activity;GO:0005525:GTP binding;GO:0003924:GTPase activity;	K07848	-
ENSG00000246523	1988	7	0.12	4	0.07	5	0.08	8	0.13	2	0.03	0	0.00	0	0.00	0	0.00	3.210936922471	3.58470291468278	1.21166062296486	2.95850409491004	0.00309136134484801	0.907285230598757	Ups	11	86955616	87021909	+	FZD4-DT	FZD4 divergent transcript [Source:HGNC Symbol%3BAcc:HGNC:54219]	-	-	-	-	-
ENSG00000173535	1545	4	0.09	1	0.02	1	0.02	0	0.00	9	0.19	13	0.28	5	0.11	5	0.11	4.73634374816422	-2.41337569959863	0.816272967710675	-2.95657922663689	0.00311072303386357	0.907285230598757	Down	8	23102921	23117445	+	TNFRSF10C	TNF receptor superfamily member 10c [Source:HGNC Symbol%3BAcc:HGNC:11906]	GO:0043065:positive regulation of apoptotic process;GO:0036462:TRAIL-activated apoptotic signaling pathway;	GO:0009986:cell surface;GO:0016021:integral component of membrane;GO:0005886:plasma membrane;	GO:0045569:TRAIL binding;	K04722	ko04210 Apoptosis;ko04217 Necroptosis;ko04650 Natural killer cell mediated cytotoxicity;ko05162 Measles;ko05164 Influenza A;;
ENSG00000141579	3158	19	0.21	11	0.12	4	0.04	7	0.07	1	0.01	4	0.04	4	0.04	1	0.01	6.39377738906119	2.02943024192412	0.686724973268845	2.95522999879257	0.00312436036454106	0.907285230598757	Ups	17	82829434	82840022	-	ZNF750	zinc finger protein 750 [Source:HGNC Symbol%3BAcc:HGNC:25843]	GO:0008544:epidermis development;GO:0010719:negative regulation of epithelial to mesenchymal transition;GO:0045944:positive regulation of transcription by RNA polymerase II;	GO:0005634:nucleus;	GO:0001228:DNA-binding transcription activator activity, RNA polymerase II-specific;GO:0001227:DNA-binding transcription repressor activity, RNA polymerase II-specific;GO:1990841:promoter-specific chromatin binding;GO:0000978:RNA polymerase II proximal promoter sequence-specific DNA binding;	-	-
ENSG00000198156	2135	10	0.16	11	0.17	14	0.22	7	0.11	11	0.16	44	0.68	20	0.33	20	0.33	17.1899026713439	-1.19603220994166	0.408478216176454	-2.92801956769464	0.00341128575588824	0.907285230598757	Down	16	28342555	28363508	-	NPIPB6	nuclear pore complex interacting protein family member B6 [Source:HGNC Symbol%3BAcc:HGNC:37454]	-	-	-	K01896	ko00650 Butanoate metabolism;ko01100 Metabolic pathways;;
ENSG00000204802	2709	18	0.23	19	0.23	11	0.14	22	0.27	6	0.07	5	0.06	10	0.13	9	0.12	12.447248735961	1.2091265100175	0.423583963713648	2.85451436691994	0.00431026821220372	0.907285230598757	Ups	9	62374128	62376836	-	-	novel transcript	-	-	-	-	-
ENSG00000255073	2417	1	0.01	0	0.00	3	0.04	0	0.00	7	0.09	7	0.10	13	0.19	1	0.01	3.99346037061273	-2.81570281999513	0.988447201154135	-2.84861226447649	0.00439103584000768	0.907285230598757	Down	11	58579172	58624639	+	ZFP91-CNTF	ZFP91-CNTF readthrough (NMD candidate) [Source:HGNC Symbol%3BAcc:HGNC:33441]	GO:0070120:ciliary neurotrophic factor-mediated signaling pathway;GO:0007275:multicellular organism development;GO:0043524:negative regulation of neuron apoptotic process;	GO:0005737:cytoplasm;GO:0016021:integral component of membrane;	GO:0005127:ciliary neurotrophic factor receptor binding;	K05420	ko04060 Cytokine-cytokine receptor interaction;ko04630 Jak-STAT signaling pathway;;
ENSG00000227583	745	3	0.14	8	0.36	6	0.27	11	0.49	1	0.04	1	0.04	2	0.09	1	0.05	4.07593777749903	2.4676893724721	0.869681736829036	2.83746256586874	0.00454736788028742	0.907285230598757	Ups	10	68674356	68675100	+	RPS3AP37	RPS3A pseudogene 37 [Source:HGNC Symbol%3BAcc:HGNC:36691]	-	-	-	-	-
ENSG00000205482	1525	6	0.14	7	0.15	6	0.13	5	0.11	17	0.36	9	0.19	18	0.41	15	0.34	10.3374243234135	-1.30575205619573	0.461130983393788	-2.83162941380728	0.00463114885351544	0.907285230598757	Down	7	77052733	77060933	-	SPDYE18	speedy/RINGO cell cycle regulator family member E18 [Source:HGNC Symbol%3BAcc:HGNC:51514]	-	-	-	-	-
ENSG00000151715	2998	3	0.03	2	0.02	1	0.01	7	0.08	0	0.00	0	0.00	0	0.00	0	0.00	1.60369436321483	4.12731705910047	1.46880859563253	2.80997610673912	0.0049545177992753	0.907285230598757	Ups	11	129815848	129860003	+	TMEM45B	transmembrane protein 45B [Source:HGNC Symbol%3BAcc:HGNC:25194]	-	GO:0016021:integral component of membrane;GO:0016020:membrane;	-	K17985;K17776	-
ENSG00000185607	1124	13	0.40	12	0.36	16	0.48	8	0.24	30	0.85	33	0.97	11	0.34	25	0.77	18.3909159617796	-1.0185392640693	0.363345387478406	-2.8032260740611	0.00505941905517842	0.907285230598757	Down	15	43989061	43990184	-	ACTBP7	ACTB pseudogene 7 [Source:HGNC Symbol%3BAcc:HGNC:140]	-	-	-	-	-
ENSG00000205426	1929	2	0.04	1	0.02	3	0.05	0	0.00	3	0.05	7	0.12	11	0.20	8	0.14	4.42018103018739	-2.29308651666507	0.828309937052516	-2.76839189545989	0.00563336711056711	0.907285230598757	Down	12	52285913	52291534	-	KRT81	keratin 81 [Source:HGNC Symbol%3BAcc:HGNC:6458]	-	GO:0045095:keratin filament;	-	K07605	-
ENSG00000211452	2282	7	0.11	5	0.07	7	0.10	7	0.10	26	0.36	9	0.13	17	0.26	11	0.17	10.9956596722331	-1.27543254919979	0.460775941346533	-2.76801029470542	0.00563996740958045	0.907285230598757	Down	1	53891239	53911086	+	DIO1	iodothyronine deiodinase 1 [Source:HGNC Symbol%3BAcc:HGNC:2883]	GO:0042446:hormone biosynthetic process;GO:0006520:cellular amino acid metabolic process;GO:0042403:thyroid hormone metabolic process;	GO:0016021:integral component of membrane;GO:0016020:membrane;	GO:0004800:thyroxine 5'-deiodinase activity;	K01562	ko04919 Thyroid hormone signaling pathway;;
ENSG00000128310	1147	9	0.27	8	0.23	5	0.15	9	0.26	14	0.39	18	0.52	12	0.36	25	0.76	12.5096097123865	-1.16783351601355	0.424039135904027	-2.75407012497513	0.00588591552859048	0.907285230598757	Down	22	37823382	37825485	+	GALR3	galanin receptor 3 [Source:HGNC Symbol%3BAcc:HGNC:4134]	GO:0007187:G protein-coupled receptor signaling pathway, coupled to cyclic nucleotide second messenger;GO:0090663:galanin-activated signaling pathway;GO:0007194:negative regulation of adenylate cyclase activity;GO:0045944:positive regulation of transcription by RNA polymerase II;	GO:0016021:integral component of membrane;GO:0097730:non-motile cilium;GO:0005886:plasma membrane;	GO:0004966:galanin receptor activity;GO:0017046:peptide hormone binding;	K04232	ko04080 Neuroactive ligand-receptor interaction;;
ENSG00000254402	1762	7	0.14	3	0.06	9	0.17	2	0.04	15	0.27	12	0.22	15	0.30	12	0.24	9.35151818842834	-1.36833292704747	0.496866219958091	-2.75392625234792	0.00588850352506995	0.907285230598757	Down	8	144522388	144527033	-	LRRC24	leucine rich repeat containing 24 [Source:HGNC Symbol%3BAcc:HGNC:28947]	-	GO:0016021:integral component of membrane;	-	-	-
ENSG00000276916	418	6	0.50	8	0.64	8	0.64	8	0.63	23	1.76	12	0.95	20	1.67	12	1.00	12.0238394567449	-1.16418944413188	0.424932838395595	-2.73970222806849	0.00614948704172793	0.907285230598757	Down	13	113511747	113514473	+	-	novel transcript%2C sense intronic	-	-	-	-	-
ENSG00000072201	5624	26	0.16	19	0.11	12	0.07	18	0.11	3	0.02	9	0.05	14	0.09	7	0.04	13.5158416616193	1.16955625394828	0.427307798775962	2.73703465581138	0.00619957615993509	0.907285230598757	Ups	4	53459301	53701405	-	LNX1	ligand of numb-protein X 1 [Source:HGNC Symbol%3BAcc:HGNC:6657]	GO:0006511:ubiquitin-dependent protein catabolic process;	GO:0005737:cytoplasm;	GO:0042802:identical protein binding;GO:0046872:metal ion binding;GO:0030165:PDZ domain binding;GO:0004842:ubiquitin-protein transferase activity;	K10692	-
ENSG00000259438	865	1	0.04	0	0.00	2	0.08	1	0.04	4	0.15	6	0.23	7	0.28	7	0.28	3.51724414904005	-2.60246429307923	0.950846059341622	-2.73699855776992	0.00620025648626807	0.907285230598757	Down	15	52010999	52019095	-	MAPK6-DT	MAPK6 divergent transcript [Source:HGNC Symbol%3BAcc:HGNC:53900]	-	-	-	-	-
ENSG00000054938	3176	0	0.00	0	0.00	1	0.01	0	0.00	2	0.02	4	0.04	5	0.05	4	0.04	2.01655982231785	-3.64859420496578	1.33593801386173	-2.73111040116223	0.00631213228439494	0.907285230598757	Down	11	74696429	74731426	-	CHRDL2	chordin like 2 [Source:HGNC Symbol%3BAcc:HGNC:24168]	-	-	-	K17280	-
ENSG00000287029	3915	7	0.06	4	0.03	2	0.02	3	0.03	11	0.09	13	0.11	11	0.10	10	0.09	7.62260564221186	-1.49840390439912	0.548769337723749	-2.73048037015766	0.00632420992750595	0.907285230598757	Down	13	43786781	43814798	+	-	novel transcript%2C antisense to ENOX1	-	-	-	-	-
ENSG00000220744	891	4	0.16	4	0.15	4	0.15	3	0.11	0	0.00	0	0.00	0	0.00	1	0.04	1.99177758742283	3.61975384439562	1.3292147932431	2.72322717351341	0.00646475870162188	0.907285230598757	Ups	6	127362513	127363403	+	RPL5P18	ribosomal protein L5 pseudogene 18 [Source:HGNC Symbol%3BAcc:HGNC:36640]	-	-	-	-	-
ENSG00000286787	7534	4	0.02	6	0.03	4	0.02	4	0.02	8	0.03	16	0.07	18	0.08	7	0.03	8.39267867204932	-1.46060775589499	0.536969494162558	-2.72009447794221	0.00652632665883051	0.907285230598757	Down	20	1023874	1118467	-	-	novel transcript%2C antisense to PSMF1	-	-	-	-	-
ENSG00000249264	1383	16	0.40	11	0.27	12	0.29	8	0.19	9	0.21	4	0.10	2	0.05	2	0.05	7.92772913664629	1.47460945663631	0.554278985477743	2.66041018200486	0.00780455400628965	0.907285230598757	Ups	4	105484698	105486080	+	EEF1A1P9	eukaryotic translation elongation factor 1 alpha 1 pseudogene 9 [Source:HGNC Symbol%3BAcc:HGNC:3204]	-	-	-	-	-
ENSG00000211454	2768	1	0.01	5	0.06	6	0.07	2	0.02	23	0.27	11	0.13	7	0.09	4	0.05	7.22130511391708	-1.6739150517275	0.631276794052567	-2.65163406527519	0.00801033050441763	0.907285230598757	Down	1	19265982	19274194	-	AKR7L	aldo-keto reductase family 7 like (gene/pseudogene) [Source:HGNC Symbol%3BAcc:HGNC:24056]	-	-	GO:0047834:D-threo-aldose 1-dehydrogenase activity;	K15303	ko00980 Metabolism of xenobiotics by cytochrome P450;;
ENSG00000259531	1562	1	0.02	1	0.02	1	0.02	2	0.04	10	0.20	3	0.06	5	0.11	7	0.16	3.70668843491081	-2.32342840608751	0.887236976599417	-2.61872359625125	0.00882594289517817	0.907285230598757	Down	15	49365124	49366685	-	-	signal peptide peptidase-like 2A (SPPL2A) pseudogene	-	-	-	-	-
ENSG00000251075	2250	0	0.00	0	0.00	0	0.00	0	0.00	3	0.04	2	0.03	2	0.03	4	0.06	1.37382975267685	-3.91189569941477	1.49863682759996	-2.61030266130561	0.00904621477026174	0.907285230598757	Down	4	3049094	3074538	-	HTT-AS	HTT antisense RNA [Source:HGNC Symbol%3BAcc:HGNC:37118]	-	-	-	-	-
ENSG00000279616	1775	0	0.00	0	0.00	0	0.00	0	0.00	1	0.02	5	0.09	3	0.06	2	0.04	1.38958200322407	-3.92436475982096	1.52043232264755	-2.58108480158288	0.00984903850353161	0.921627765439762	Down	6	87356831	87358605	+	-	novel transcript%2C sense intronic to C6orf163	-	-	-	-	-
ENSG00000257433	5445	5	0.03	6	0.04	12	0.07	8	0.05	16	0.09	22	0.13	11	0.07	17	0.11	12.0765031855275	-1.10198515162965	0.42770450000608	-2.57651053850025	0.00998031631182517	0.921627765439762	Down	12	47706083	47742294	+	-	novel transcript%2C antisense to ENDOU and RAPGEF3	-	-	-	-	-
ENSG00000259933	691	18	0.90	13	0.63	18	0.87	15	0.72	11	0.51	6	0.29	6	0.30	7	0.35	11.6613794155856	1.08947554018899	0.423784667727752	2.57082339960655	0.0101457049293588	0.921627765439762	Ups	16	2091436	2095433	+	-	novel transcript%2C overlapping TSC2	-	-	-	-	-
ENSG00000203321	719	13	0.63	26	1.21	12	0.56	25	1.15	4	0.18	10	0.46	10	0.48	12	0.58	13.9449857410936	1.05722902101654	0.41536858772398	2.54527918639599	0.0109190398501334	0.921627765439762	Ups	9	74952968	74996293	+	CARNMT1-AS1	CARNMT1 antisense RNA 1 [Source:HGNC Symbol%3BAcc:HGNC:51188]	-	-	-	-	-
ENSG00000225434	4337	9	0.07	20	0.15	12	0.09	15	0.11	7	0.05	9	0.07	5	0.04	3	0.02	9.9064908689336	1.21327853440235	0.478029968044242	2.53808048764436	0.0111462346502327	0.921627765439762	Ups	9	72305367	72356721	+	LINC01504	long intergenic non-protein coding RNA 1504 [Source:HGNC Symbol%3BAcc:HGNC:51185]	-	-	-	-	-
ENSG00000145975	3133	22	0.24	9	0.10	24	0.26	22	0.23	14	0.14	9	0.09	8	0.09	7	0.08	14.2532111291206	1.01575776921978	0.401110931066767	2.53236122615343	0.0113297206949057	0.921627765439762	Ups	6	4049434	4087344	-	FAM217A	family with sequence similarity 217 member A [Source:HGNC Symbol%3BAcc:HGNC:21362]	-	-	-	-	-
ENSG00000244691	643	5	0.27	4	0.21	1	0.05	1	0.05	0	0.00	0	0.00	0	0.00	0	0.00	1.37831647699906	3.90327055847134	1.5445222596607	2.52717015508007	0.0114985777978966	0.921627765439762	Ups	14	103412119	103412761	-	RPL10AP1	ribosomal protein L10a pseudogene 1 [Source:HGNC Symbol%3BAcc:HGNC:19813]	-	-	-	-	-
ENSG00000235246	297	2	0.23	2	0.23	1	0.11	6	0.67	0	0.00	0	0.00	0	0.00	0	0.00	1.35456120293855	3.88437593192989	1.54218872450893	2.51874227206969	0.0117774828453248	0.921627765439762	Ups	22	38231320	38232248	+	-	novel transcript%2C antisense to TMEM184B	-	-	-	-	-
ENSG00000117983	18598	0	0.00	0	0.00	1	0.00	0	0.00	7	0.01	4	0.01	2	0.00	1	0.00	1.83264877315389	-3.51493909348369	1.39724779475861	-2.51561613242049	0.0118824523037354	0.921627765439762	Down	11	1223066	1262172	+	MUC5B	mucin 5B%2C oligomeric mucus/gel-forming [Source:HGNC Symbol%3BAcc:HGNC:7516]	-	GO:0005576:extracellular region;	-	K13908	ko04657 IL-17 signaling pathway;ko04970 Salivary secretion;;
ENSG00000273419	4093	11	0.09	5	0.04	6	0.05	9	0.07	2	0.02	3	0.02	3	0.03	1	0.01	4.98168129362853	1.77680488303353	0.708199374860508	2.50890490179195	0.0121106083430166	0.921627765439762	Ups	7	149858400	149862492	-	-	novel transcript%2C antisense to ZNF862	-	-	-	-	-
ENSG00000164100	6854	6	0.03	4	0.02	7	0.03	10	0.05	19	0.09	12	0.06	18	0.09	10	0.05	10.6671569339974	-1.13465273893238	0.453111232591825	-2.5041373007729	0.0122750388714128	0.921627765439762	Down	4	118033618	118258634	+	NDST3	N-deacetylase and N-sulfotransferase 3 [Source:HGNC Symbol%3BAcc:HGNC:7682]	GO:0015014:heparan sulfate proteoglycan biosynthetic process, polysaccharide chain biosynthetic process;GO:0030210:heparin biosynthetic process;	GO:0000139:Golgi membrane;GO:0016021:integral component of membrane;	GO:0015016:[heparan sulfate]-glucosamine N-sulfotransferase activity;GO:0102140:heparan sulfate N-deacetylase activity;	K02578	ko00534 Glycosaminoglycan biosynthesis - heparan sulfate / heparin;ko01100 Metabolic pathways;;
ENSG00000226937	4357	18	0.14	12	0.09	9	0.07	14	0.11	6	0.04	7	0.05	5	0.04	5	0.04	9.46239406468263	1.19795078434286	0.478830981302024	2.50182388174931	0.012355537142526	0.921627765439762	Ups	10	45002222	45076066	-	CEP164P1	centrosomal protein 164 pseudogene 1 [Source:HGNC Symbol%3BAcc:HGNC:44988]	-	-	-	-	-
ENSG00000267927	578	7	0.42	1	0.06	5	0.29	1	0.06	0	0.00	0	0.00	1	0.06	0	0.00	1.88384949557122	3.53052413140172	1.41371657561095	2.49733517475098	0.0125130621321027	0.921627765439762	Ups	19	52171158	52177002	+	-	novel transcript%2C antisense to ZNF836	-	-	-	-	-
ENSG00000246263	3115	5	0.06	3	0.03	5	0.05	5	0.05	10	0.10	8	0.08	17	0.19	10	0.11	7.87507436561103	-1.33468870207863	0.53480836592753	-2.49563916182173	0.0125730426989252	0.921627765439762	Down	8	102239394	102253750	+	UBR5-AS1	UBR5 antisense RNA 1 [Source:HGNC Symbol%3BAcc:HGNC:51661]	-	-	-	-	-
ENSG00000267166	2430	2	0.03	7	0.10	1	0.01	1	0.01	0	0.00	0	0.00	0	0.00	0	0.00	1.36623454797196	3.89375429678792	1.56933800883702	2.48114445381555	0.0130961288107231	0.921627765439762	Ups	17	43922775	43927388	-	-	leucine rich repeat containing 37A (LRRC37A) pseudogene	-	-	-	-	-
ENSG00000274723	815	2	0.08	3	0.12	7	0.29	6	0.24	0	0.00	0	0.00	1	0.04	1	0.04	2.47460562048485	3.14950638758507	1.27429418299477	2.47156930449396	0.0134521474068789	0.921627765439762	Ups	12	46970504	46972155	+	-	novel transcript	-	-	-	-	-
ENSG00000258902	558	1	0.06	4	0.24	3	0.18	1	0.06	11	0.63	4	0.24	5	0.31	11	0.68	4.96051029431446	-1.78898324928473	0.725638168880384	-2.46539298235238	0.0136863052464196	0.921627765439762	Down	14	85362457	85516934	-	-	novel transcript	-	-	-	-	-
ENSG00000273361	477	1	0.07	1	0.07	0	0.00	1	0.07	6	0.40	4	0.28	4	0.29	5	0.36	2.73500842682439	-2.66797864597078	1.08670892283687	-2.45509960386263	0.0140845557228084	0.921627765439762	Down	2	218398743	218399219	-	-	novel transcript%2C antisense to CTDSP1	-	-	-	-	-
ENSG00000277782	389	4	0.36	7	0.60	6	0.52	6	0.51	1	0.08	2	0.17	2	0.18	0	0.00	3.47086322083034	2.18922631069626	0.896403463372481	2.44223321322284	0.0145967138045814	0.921627765439762	Ups	15	80999593	80999981	-	-	novel transcript	-	-	-	-	-
ENSG00000286496	5806	4	0.02	7	0.04	3	0.02	4	0.02	14	0.08	14	0.08	12	0.07	5	0.03	7.81825931258439	-1.32641580042955	0.543310064796053	-2.4413606269699	0.0146320350350097	0.921627765439762	Down	1	241357343	241364054	+	-	novel transcript	-	-	-	-	-
ENSG00000275630	284	1	0.12	3	0.35	3	0.35	11	1.28	20	2.25	12	1.40	11	1.35	5	0.61	8.11176338320905	-1.4185582340299	0.583303988504944	-2.43193645506485	0.0150183418877104	0.921627765439762	Down	14	70822004	70823984	+	-	novel transcript	-	-	-	-	-
ENSG00000285467	1382	1	0.03	0	0.00	0	0.00	1	0.02	6	0.14	3	0.07	4	0.10	4	0.10	2.35645908030759	-3.09096487135323	1.27508749664034	-2.42411981883396	0.0153455414884512	0.921627765439762	Down	14	23969931	24051377	+	-	novel transcript	-	-	-	-	-
ENSG00000269504	5976	0	0.00	1	0.01	0	0.00	0	0.00	0	0.00	1	0.01	4	0.02	9	0.05	1.91836398545074	-3.56783310485046	1.47456005848165	-2.41959158213213	0.0155379475765915	0.921627765439762	Down	19	22017898	22052370	-	-	novel transcript	-	-	-	-	-
ENSG00000278090	3243	8	0.09	5	0.05	5	0.05	3	0.03	0	0.00	2	0.02	1	0.01	1	0.01	3.13040595974891	2.38169214099064	0.984533209780457	2.41910797658287	0.0155586210543448	0.921627765439762	Ups	15	99014526	99031054	+	LUNAR1	leukemia-associated non-coding IGF1R activator RNA 1 [Source:HGNC Symbol%3BAcc:HGNC:51199]	-	-	-	-	-
ENSG00000249252	907	1	0.04	3	0.11	0	0.00	0	0.00	6	0.21	5	0.18	6	0.23	4	0.15	3.11479076459639	-2.39756555788024	0.991368733361014	-2.4184397562669	0.0155872263871632	0.921627765439762	Down	4	15004942	15427914	-	C1QTNF7-AS1	C1QTNF7 antisense RNA 1 [Source:HGNC Symbol%3BAcc:HGNC:40683]	-	-	-	-	-
ENSG00000267062	296	0	0.00	0	0.00	0	0.00	0	0.00	1	0.11	6	0.67	4	0.47	0	0.00	1.38685725198869	-3.92293085506911	1.62234970473599	-2.41805502452228	0.0156037170574015	0.921627765439762	Down	19	12796823	12801849	+	-	novel transcript%2C antisense to PRDX2	-	-	-	-	-
ENSG00000267764	877	11	0.43	8	0.31	10	0.38	2	0.08	1	0.04	2	0.08	2	0.08	4	0.16	5.01052810031085	1.77413261964219	0.73388668599182	2.41744761624135	0.0156297835109815	0.921627765439762	Ups	18	48826051	48834770	-	-	novel transcript%2C antisense to CTIF	-	-	-	-	-
ENSG00000254936	1741	9	0.18	10	0.19	8	0.15	11	0.21	3	0.06	1	0.02	6	0.12	4	0.08	6.46797302698696	1.42737535977699	0.595311604859723	2.39769449835154	0.0164986192207863	0.923840340259715	Ups	8	11123381	11126064	-	-	novel transcript	-	-	-	-	-
ENSG00000270606	492	7	0.49	3	0.20	0	0.00	1	0.07	0	0.00	0	0.00	0	0.00	0	0.00	1.38677935656316	3.91084522740288	1.63224884148458	2.39598591097534	0.0165757274457048	0.923840340259715	Ups	17	8560471	8560962	+	PPIAP52	peptidylprolyl isomerase A pseudogene 52 [Source:HGNC Symbol%3BAcc:HGNC:53676]	-	-	-	-	-
ENSG00000272343	486	0	0.00	1	0.07	1	0.07	0	0.00	7	0.46	0	0.00	7	0.50	4	0.29	2.47631648616306	-3.16981736632754	1.32569064477907	-2.39106866961092	0.0167994104568723	0.927608661733734	Down	8	56222688	56223173	+	-	novel transcript	-	-	-	-	-
ENSG00000135063	9559	0	0.00	1	0.00	1	0.00	0	0.00	7	0.02	5	0.02	3	0.01	2	0.01	2.33914878033136	-3.08194706633291	1.28911106933623	-2.39075370590048	0.0168138278875779	0.927608661733734	Down	9	69324567	69392558	+	FAM189A2	family with sequence similarity 189 member A2 [Source:HGNC Symbol%3BAcc:HGNC:24820]	-	GO:0016021:integral component of membrane;	-	-	-
ENSG00000251687	794	1	0.04	2	0.08	2	0.08	1	0.04	5	0.20	3	0.12	8	0.35	8	0.35	3.75924315359957	-2.01588664913028	0.844238224091446	-2.38781731459712	0.0169487643977574	0.929493055217396	Down	4	145833118	145839580	+	-	novel transcript	-	-	-	-	-
ENSG00000065618	6989	16	0.08	6	0.03	16	0.08	6	0.03	5	0.02	7	0.03	2	0.01	3	0.01	7.59873257032282	1.37083671214145	0.575981485774384	2.38000134726277	0.0173125747540746	0.932441883506964	Ups	10	104031286	104085880	-	COL17A1	collagen type XVII alpha 1 chain [Source:HGNC Symbol%3BAcc:HGNC:2194]	GO:0030198:extracellular matrix organization;GO:0031581:hemidesmosome assembly;	GO:0016021:integral component of membrane;GO:0031012:extracellular matrix;GO:0005615:extracellular space;GO:0030056:hemidesmosome;	GO:0005201:extracellular matrix structural constituent;	K07603	ko04974 Protein digestion and absorption;;
ENSG00000172014	4510	10	0.08	13	0.10	9	0.07	10	0.07	7	0.05	4	0.03	2	0.02	4	0.03	7.30434424870058	1.3023027476289	0.548558064428066	2.37404721957136	0.0175943002792954	0.932441883506964	Ups	9	64369394	64413142	+	ANKRD20A4P	ankyrin repeat domain 20 family member A4%2C pseudogene [Source:HGNC Symbol%3BAcc:HGNC:31982]	-	-	-	K17299	-
ENSG00000125571	931	7	0.26	9	0.32	6	0.22	0	0.00	2	0.07	0	0.00	1	0.04	1	0.04	3.23821765490157	2.4654713248671	1.03901204897257	2.37289964760764	0.0176490583345093	0.932441883506964	Ups	2	112911165	112918882	+	IL37	interleukin 37 [Source:HGNC Symbol%3BAcc:HGNC:15563]	GO:0071222:cellular response to lipopolysaccharide;GO:0019221:cytokine-mediated signaling pathway;GO:0006954:inflammatory response;GO:0002437:inflammatory response to antigenic stimulus;GO:0010628:positive regulation of gene expression;GO:0006955:immune response;	GO:0005615:extracellular space;GO:0005654:nucleoplasm;	GO:0005125:cytokine activity;GO:0005149:interleukin-1 receptor binding;	K05485	-
ENSG00000231327	662	0	0.00	1	0.05	0	0.00	4	0.20	3	0.14	8	0.40	8	0.42	4	0.21	3.50876186269285	-2.22864647126713	0.939759586156915	-2.37150703658266	0.0177157093559844	0.932441883506964	Down	2	70124036	70125317	-	LINC01816	long intergenic non-protein coding RNA 1816 [Source:HGNC Symbol%3BAcc:HGNC:52621]	-	-	-	-	-
ENSG00000267682	375	21	1.94	17	1.52	11	0.98	14	1.24	6	0.51	7	0.62	8	0.74	10	0.93	11.7372215509847	1.01304512946411	0.427300579606594	2.37080214212862	0.0177495299457187	0.932441883506964	Ups	19	37337236	37337743	+	-	novel transcript%2C sense intronic to HKR1	-	-	-	-	-
ENSG00000258408	561	5	0.31	3	0.18	1	0.06	1	0.06	0	0.00	0	0.00	0	0.00	0	0.00	1.25459621719543	3.76715387353704	1.58970461084937	2.36971941065471	0.0178015892256841	0.932441883506964	Ups	14	73539221	73539781	-	NT5CP2	5'%2C3'-nucleotidase%2C cytosolic pseudogene 2 [Source:HGNC Symbol%3BAcc:HGNC:20047]	-	-	-	-	-
ENSG00000282849	638	8	0.43	6	0.32	2	0.10	3	0.16	0	0.00	0	0.00	1	0.05	2	0.11	2.76003654596263	2.65130320209153	1.12195280995229	2.36311472155791	0.0181220587832462	0.936777468619997	Ups	1	200478020	200483604	-	-	novel transcript	-	-	-	-	-
ENSG00000179564	1434	2	0.05	1	0.02	2	0.05	2	0.05	5	0.11	2	0.05	10	0.24	9	0.22	4.14273128775321	-1.9103409320677	0.809675754221997	-2.359390067081	0.0183050035389735	0.936777468619997	Down	3	50279087	50288114	+	LSMEM2	leucine rich single-pass membrane protein 2 [Source:HGNC Symbol%3BAcc:HGNC:26781]	-	GO:0016021:integral component of membrane;	-	-	-
ENSG00000252503	104	5	1.66	4	1.29	9	2.90	1	0.32	0	0.00	1	0.32	1	0.34	1	0.33	2.74759222110035	2.64908254826548	1.12462549255558	2.3555241863189	0.0184965928833118	0.936777468619997	Ups	4	139055475	139055578	+	RNU6-531P	RNA%2C U6 small nuclear 531%2C pseudogene [Source:HGNC Symbol%3BAcc:HGNC:47494]	-	-	-	-	-
ENSG00000267261	1199	0	0.00	1	0.03	0	0.00	1	0.03	8	0.21	3	0.08	1	0.03	5	0.14	2.33125946075719	-3.08081730895558	1.30991070777849	-2.35192925033832	0.0186763268548705	0.936777468619997	Down	17	42119674	42154916	-	-	novel protein	GO:0006355:regulation of transcription, DNA-templated;GO:0048227:plasma membrane to endosome transport;	GO:0005737:cytoplasm;GO:0005815:microtubule organizing center;GO:0005634:nucleus;GO:0005768:endosome;GO:0005811:lipid droplet;	GO:0004402:histone acetyltransferase activity;GO:0019003:GDP binding;GO:0005525:GTP binding;GO:0003924:GTPase activity;	K06062;K07889	ko04330 Notch signaling pathway;ko04919 Thyroid hormone signaling pathway;ko05166 HTLV-I infection;ko05203 Viral carcinogenesis;;ko04014 Ras signaling pathway;ko04144 Endocytosis;ko04145 Phagosome;ko04962 Vasopressin-regulated water reabsorption;ko05146 Amoebiasis;ko05152 Tuberculosis;;
ENSG00000200013	105	4	1.32	3	0.96	3	0.96	2	0.63	0	0.00	0	0.00	0	0.00	1	0.33	1.62335973723132	3.30066397497576	1.40767054890656	2.34477021455029	0.0190388091528654	0.938433553064888	Ups	17	60662333	60662437	-	RNU6-623P	RNA%2C U6 small nuclear 623%2C pseudogene [Source:HGNC Symbol%3BAcc:HGNC:47586]	-	-	-	-	-
ENSG00000244357	296	1	0.12	0	0.00	0	0.00	0	0.00	6	0.65	0	0.00	5	0.59	2	0.23	1.72703838956822	-3.41517887237855	1.4671969229924	-2.32768950020231	0.0199285970843541	0.938433553064888	Down	3	45742675	45742970	+	RN7SL145P	RNA%2C 7SL%2C cytoplasmic 145%2C pseudogene [Source:HGNC Symbol%3BAcc:HGNC:46161]	-	-	-	-	-
ENSG00000261314	711	1	0.05	0	0.00	0	0.00	0	0.00	2	0.09	1	0.05	4	0.20	5	0.24	1.64256346955172	-3.3270791045833	1.43143702524558	-2.32429303273925	0.0201097939816536	0.938433553064888	Down	1	211583015	211583725	-	-	novel transcript%2C sense overlapping SLC30A1	-	-	-	-	-
ENSG00000244257	6805	12	0.06	8	0.04	5	0.02	5	0.02	19	0.09	9	0.04	16	0.08	17	0.09	11.3395978508245	-1.02684551665573	0.442932786939589	-2.3182874398408	0.0204337045731103	0.938433553064888	Down	16	16310341	16334190	+	PKD1P1	polycystin 1%2C transient receptor potential channel interacting pseudogene 1 [Source:HGNC Symbol%3BAcc:HGNC:30065]	-	-	-	-	-
ENSG00000260498	1273	0	0.00	1	0.03	0	0.00	0	0.00	2	0.05	6	0.16	1	0.03	3	0.08	1.62931911470498	-3.32092991369963	1.43945637708698	-2.30707228545556	0.0210507906827652	0.938433553064888	Down	16	87773304	87779374	-	-	novel transcript	-	-	-	-	-
ENSG00000203327	916	20	0.76	15	0.55	12	0.44	10	0.36	4	0.14	11	0.40	6	0.23	6	0.23	10.5010279549704	1.06831870245224	0.463105419203456	2.30685856427626	0.021062706136429	0.938433553064888	Ups	2	55214387	55216126	-	-	novel transcript	-	-	-	-	-
ENSG00000265144	74	7	3.27	3	1.36	2	0.90	4	1.79	0	0.00	0	0.00	1	0.47	1	0.47	2.25401228833295	2.99176355284771	1.29952678931417	2.30219459687063	0.0213242005482939	0.938433553064888	Ups	X	16627012	16627085	-	MIR548AM	microRNA 548am [Source:HGNC Symbol%3BAcc:HGNC:41637]	-	-	-	-	-
ENSG00000269524	359	9	0.87	3	0.28	9	0.84	3	0.28	2	0.18	0	0.00	2	0.19	2	0.19	3.74193616639917	1.99786472195247	0.86854057018099	2.30025492250309	0.0214337818778943	0.938433553064888	Ups	19	54224523	54224881	+	-	novel transcript	-	-	-	-	-
ENSG00000169427	6784	3	0.02	3	0.01	1	0.00	3	0.01	11	0.05	8	0.04	5	0.03	6	0.03	4.95123520690652	-1.58554733111327	0.69018445886729	-2.29728054687788	0.0216027707892849	0.939349960838777	Down	8	139600838	139704109	-	KCNK9	potassium two pore domain channel subfamily K member 9 [Source:HGNC Symbol%3BAcc:HGNC:6283]	GO:1990573:potassium ion import across plasma membrane;	GO:0016021:integral component of membrane;GO:0005886:plasma membrane;	GO:0005267:potassium channel activity;GO:0005249:voltage-gated potassium channel activity;	K04919	ko04925 Aldosterone synthesis and secretion;;
ENSG00000278066	603	4	0.23	2	0.11	4	0.22	0	0.00	0	0.00	0	0.00	0	0.00	0	0.00	1.25167879588831	3.76494153828253	1.6432284277818	2.29118573816596	0.0219526734652593	0.941436120411939	Ups	KI270731.1	26533	27138	-	-	-	-	-	-	-	-
ENSG00000260394	1274	3	0.08	7	0.18	9	0.24	6	0.16	15	0.38	15	0.39	16	0.44	7	0.19	9.68537723742225	-1.09347744233242	0.478301520750288	-2.28616760535726	0.0222444551399384	0.941436120411939	Down	16	678504	679777	-	LINC02867	long intergenic non-protein coding RNA 2867 [Source:HGNC Symbol%3BAcc:HGNC:54519]	-	-	-	-	-
ENSG00000002079	6307	2	0.01	5	0.03	2	0.01	6	0.03	13	0.07	11	0.06	7	0.04	7	0.04	6.55596068397517	-1.34691359460906	0.589473348123939	-2.28494400789409	0.0223161111317766	0.941436120411939	Down	7	99238829	99311130	+	MYH16	myosin heavy chain 16 pseudogene [Source:HGNC Symbol%3BAcc:HGNC:31038]	-	-	-	-	-
ENSG00000157873	6214	2	0.01	4	0.02	1	0.01	2	0.01	16	0.08	4	0.02	7	0.04	3	0.02	4.77635421186623	-1.72428260562586	0.754658752762765	-2.28485073460469	0.0223215816011962	0.941436120411939	Down	1	2555639	2565382	+	TNFRSF14	TNF receptor superfamily member 14 [Source:HGNC Symbol%3BAcc:HGNC:11912]	GO:0050829:defense response to Gram-negative bacterium;GO:0050830:defense response to Gram-positive bacterium;GO:0046642:negative regulation of alpha-beta T cell proliferation;GO:0002720:positive regulation of cytokine production involved in immune response;GO:0050731:positive regulation of peptidyl-tyrosine phosphorylation;GO:2000406:positive regulation of T cell migration;	GO:0016021:integral component of membrane;GO:0009897:external side of plasma membrane;	-	K05152	ko04060 Cytokine-cytokine receptor interaction;ko05168 Herpes simplex infection;;
ENSG00000249685	455	0	0.00	0	0.00	1	0.07	0	0.00	6	0.42	1	0.07	3	0.23	2	0.15	1.59302908553524	-3.29581859979684	1.44373823982409	-2.28283667280185	0.0224399908800264	0.941436120411939	Down	4	39133913	39135608	+	-	novel transcript	-	-	-	-	-
ENSG00000104827	877	0	0.00	0	0.00	0	0.00	1	0.04	6	0.22	1	0.04	3	0.12	2	0.08	1.59110267674126	-3.29581135955193	1.44413910148964	-2.2821979933597	0.0224776535231279	0.941436120411939	Down	19	49022869	49024333	-	CGB3	chorionic gonadotropin subunit beta 3 [Source:HGNC Symbol%3BAcc:HGNC:1886]	-	GO:0005576:extracellular region;	GO:0005179:hormone activity;	K10045	-
ENSG00000237737	4338	9	0.07	11	0.08	14	0.11	7	0.05	7	0.05	5	0.04	3	0.02	2	0.02	7.1788346339424	1.26876287960459	0.559718471095196	2.26678758183917	0.0234032050951578	0.945833297783046	Ups	2	74385474	74393882	+	DCTN1-AS1	DCTN1 antisense RNA 1 [Source:HGNC Symbol%3BAcc:HGNC:44151]	-	-	-	-	-
ENSG00000253483	519	1	0.07	0	0.00	0	0.00	0	0.00	0	0.00	3	0.19	4	0.27	5	0.33	1.66104047133432	-3.34072441743782	1.47457135830577	-2.26555629106766	0.0234785638111395	0.945833297783046	Down	8	23483016	23483534	-	-	DnaJ (Hsp40) homolog%2C subfamily C%2C member 5 (DNAJC5) pseudogene	-	-	-	-	-
ENSG00000273212	460	2	0.15	5	0.36	1	0.07	2	0.14	14	0.97	9	0.65	3	0.23	5	0.38	5.04273459141288	-1.62530366885344	0.719840097224009	-2.25786765022018	0.0239539120019994	0.945833297783046	Down	22	19456503	19456962	+	-	novel transcript%2C antisense to UFD1L	-	-	-	-	-
ENSG00000278012	651	4	0.21	3	0.15	10	0.51	5	0.25	2	0.10	0	0.00	3	0.16	0	0.00	3.34022916177519	2.1307450370083	0.943834145266183	2.25754180190989	0.0239742405319901	0.945833297783046	Ups	20	31970181	31970831	+	-	novel transcript%2C sense intronic to XKR7	-	-	-	-	-
ENSG00000253385	770	0	0.00	0	0.00	0	0.00	0	0.00	1	0.04	3	0.13	2	0.09	3	0.14	1.13747766774629	-3.63534884774677	1.61263210338311	-2.25429522339302	0.0241776016351525	0.945833297783046	Down	8	102854455	102856075	+	-	novel transcript	-	-	-	-	-
ENSG00000269956	2530	9	0.12	21	0.28	10	0.13	10	0.13	10	0.13	3	0.04	0	0.00	8	0.11	8.77271510574512	1.25263593363653	0.55576817932826	2.25388206851021	0.0242035880372783	0.945833297783046	Ups	1	46538611	46570255	+	MKNK1-AS1	MKNK1 antisense RNA 1 [Source:HGNC Symbol%3BAcc:HGNC:44129]	-	-	-	-	-
ENSG00000239282	2741	12	0.15	5	0.06	13	0.16	4	0.05	1	0.01	0	0.00	7	0.09	3	0.04	5.6384187001594	1.61324658611501	0.71788016023734	2.24723662175265	0.024624908882181	0.945833297783046	Ups	22	30285117	30289622	-	CASTOR1	cytosolic arginine sensor for mTORC1 subunit 1 [Source:HGNC Symbol%3BAcc:HGNC:34423]	GO:1903432:regulation of TORC1 signaling;GO:1903577:cellular response to L-arginine;GO:1904262:negative regulation of TORC1 signaling;GO:1902531:regulation of intracellular signal transduction;	GO:0005829:cytosol;GO:0061700:GATOR2 complex;	GO:0034618:arginine binding;GO:0042802:identical protein binding;	-	-
ENSG00000267052	1770	5	0.10	11	0.21	3	0.06	6	0.11	11	0.20	16	0.30	14	0.28	11	0.22	9.61195733690909	-1.06935203857347	0.478670076590962	-2.23400645009875	0.0254826486619173	0.945833297783046	Down	7	106569876	106598908	-	-	novel transcript	-	-	-	-	-
ENSG00000254905	492	1	0.07	1	0.07	0	0.00	2	0.13	1	0.06	6	0.40	11	0.78	2	0.14	3.03375388656305	-2.35066126760011	1.05421473713104	-2.22977462257571	0.025762408958346	0.945833297783046	Down	11	126292922	126294254	-	-	novel transcript%2C antisense to TIRAP	-	-	-	-	-
ENSG00000260093	3770	2	0.02	8	0.07	1	0.01	1	0.01	0	0.00	1	0.01	0	0.00	0	0.00	1.61628239495235	3.29754131890959	1.48253674902497	2.22425604024878	0.0261312225372453	0.945833297783046	Ups	8	10050485	10054254	-	-	novel transcript%2C antisense to MSRA	-	-	-	-	-
ENSG00000225075	449	9	0.69	10	0.75	12	0.89	11	0.81	3	0.21	8	0.59	5	0.39	2	0.15	7.46056047585451	1.20922691190309	0.544503122912518	2.22078967230711	0.0263652104170881	0.945833297783046	Ups	1	112693688	112696621	-	-	novel transcript	-	-	-	-	-
ENSG00000248751	2057	1	0.02	2	0.03	3	0.05	3	0.05	0	0.00	0	0.00	0	0.00	0	0.00	1.10928086025024	3.59593768301408	1.62287476233144	2.21578261396346	0.0267063937279349	0.945833297783046	Ups	22	30285238	30299482	-	-	novel protein	GO:1903577:cellular response to L-arginine;GO:1904262:negative regulation of TORC1 signaling;GO:1902531:regulation of intracellular signal transduction;GO:0090630:activation of GTPase activity;GO:0006886:intracellular protein transport;GO:1903432:regulation of TORC1 signaling;	GO:0005829:cytosol;GO:0061700:GATOR2 complex;	GO:0034618:arginine binding;GO:0042802:identical protein binding;GO:0005096:GTPase activator activity;	-	-
ENSG00000269194	520	2	0.13	4	0.26	1	0.06	1	0.06	9	0.55	8	0.51	5	0.34	4	0.27	4.2132555439932	-1.70093097547593	0.767816474160676	-2.21528325155471	0.026740628700188	0.945833297783046	Down	19	49808933	49809738	+	-	novel transcript%2C antisense to FUZ	-	-	-	-	-
ENSG00000248648	247	9	1.26	6	0.81	12	1.63	4	0.54	3	0.39	2	0.27	3	0.42	3	0.42	5.23061495621585	1.48838350941422	0.672957519289919	2.2117049988307	0.0269870548863327	0.945833297783046	Ups	5	133003119	133003365	+	-	NADH dehydrogenase (ubiquinone) 1 alpha subcomplex%2C 4%2C 9kDa (NDUFA4) pseudogene	-	-	-	-	-
ENSG00000286362	1037	0	0.00	0	0.00	2	0.06	0	0.00	0	0.00	6	0.19	6	0.20	4	0.13	2.28629948435206	-3.03140076158974	1.37194993285464	-2.20955640508123	0.027135963707759	0.945833297783046	Down	8	119832875	119855509	+	-	novel transcript%2C antisense to DSCC1	-	-	-	-	-
ENSG00000236986	3028	1	0.01	2	0.02	7	0.08	0	0.00	0	0.00	0	0.00	0	0.00	0	0.00	1.23837208622311	3.75295018275327	1.69941361187779	2.20837950015383	0.0272178296036092	0.945833297783046	Ups	9	131132852	131167505	-	-	novel transcript%2C antisense to NUP214	-	-	-	-	-
ENSG00000199805	165	0	0.00	0	0.00	0	0.00	0	0.00	1	0.19	5	1.00	1	0.21	2	0.42	1.13368068190273	-3.63198137413475	1.64795794146921	-2.20392843939738	0.0275293771269417	0.945833297783046	Down	20	63908955	63909119	+	RNU1-134P	RNA%2C U1 small nuclear 134%2C pseudogene [Source:HGNC Symbol%3BAcc:HGNC:48476]	-	-	-	-	-
ENSG00000100206	3443	11	0.11	9	0.09	19	0.18	18	0.17	5	0.05	5	0.05	8	0.08	10	0.10	10.5722778770386	1.00856512819802	0.45781148782572	2.20301402437057	0.0275937601893647	0.945833297783046	Ups	22	38518948	38570204	-	DMC1	DNA meiotic recombinase 1 [Source:HGNC Symbol%3BAcc:HGNC:2927]	GO:0070192:chromosome organization involved in meiotic cell cycle;GO:0000730:DNA recombinase assembly;GO:0007129:synapsis;GO:0007141:male meiosis I;GO:0006312:mitotic recombination;GO:0001556:oocyte maturation;GO:0001541:ovarian follicle development;GO:0007131:reciprocal meiotic recombination;GO:0007286:spermatid development;GO:0042148:strand invasion;GO:0006281:DNA repair;GO:0051321:meiotic cell…	GO:0000781:chromosome, telomeric region;GO:0000794:condensed nuclear chromosome;GO:0005634:nucleus;GO:0005694:chromosome;	GO:0005524:ATP binding;GO:0008094:DNA-dependent ATPase activity;GO:0003690:double-stranded DNA binding;GO:0042802:identical protein binding;GO:0000150:recombinase activity;GO:0003697:single-stranded DNA binding;GO:0003677:DNA binding;	K10872	-
ENSG00000277873	702	0	0.00	0	0.00	0	0.00	1	0.05	4	0.18	2	0.09	3	0.15	2	0.10	1.48325209134711	-3.18169140466623	1.44562940880943	-2.20090390059688	0.0277428277470407	0.945833297783046	Down	12	118024817	118025518	-	-	novel transcript%2C antisense to RFC5	-	-	-	-	-
ENSG00000266643	60	4	2.31	7	3.91	5	2.79	9	4.97	1	0.53	0	0.00	1	0.58	5	2.89	3.97360965629811	1.8152097114901	0.827852584381071	2.19267263971545	0.0283309733748155	0.945833297783046	Ups	16	2270713	2270772	+	MIR3677	microRNA 3677 [Source:HGNC Symbol%3BAcc:HGNC:38932]	-	-	-	-	-
ENSG00000228513	1090	6	0.19	4	0.12	18	0.55	5	0.15	3	0.09	5	0.15	3	0.10	0	0.00	5.45466757943418	1.57736984211111	0.71941249956941	2.19258053349812	0.0283376149251601	0.945833297783046	Ups	2	203061314	203062403	-	-	zinc finger protein 14 (ZNF14) pseudogene	-	-	-	-	-
ENSG00000235777	974	6	0.21	0	0.00	5	0.17	5	0.17	2	0.07	0	0.00	0	0.00	0	0.00	2.2241515413863	3.0084192305328	1.37214292217949	2.19249699277264	0.0283436399992583	0.945833297783046	Ups	1	97796921	97798066	+	DPYD-AS2	DPYD antisense RNA 2 [Source:HGNC Symbol%3BAcc:HGNC:40196]	-	-	-	-	-
ENSG00000171903	3725	3	0.03	0	0.00	0	0.00	1	0.01	6	0.05	1	0.01	3	0.03	10	0.09	3.00235738147051	-2.32376342712366	1.06029507294363	-2.19161956555391	0.0284069879799025	0.945833297783046	Down	19	15912367	15934867	-	CYP4F11	cytochrome P450 family 4 subfamily F member 11 [Source:HGNC Symbol%3BAcc:HGNC:13265]	GO:0006631:fatty acid metabolic process;GO:0042361:menaquinone catabolic process;GO:0042376:phylloquinone catabolic process;GO:0042377:vitamin K catabolic process;	-	GO:0020037:heme binding;GO:0005506:iron ion binding;GO:0004497:monooxygenase activity;GO:0016705:oxidoreductase activity, acting on paired donors, with incorporation or reduction of molecular oxygen;GO:0005504:fatty acid binding;GO:0016709:oxidoreductase activity, acting on paired donors, with incorporation or reduction of molecular oxygen, NAD(P)H as one donor, and incorporation of one atom of o…	K17729	-
ENSG00000204832	2786	5	0.06	2	0.02	4	0.05	1	0.01	7	0.08	7	0.08	11	0.14	7	0.09	5.5116964344223	-1.42369917331292	0.650008596903375	-2.19027745186047	0.0285041210875882	0.945833297783046	Down	10	17386919	17445758	+	ST8SIA6-AS1	ST8SIA6 antisense RNA 1 [Source:HGNC Symbol%3BAcc:HGNC:44880]	-	-	-	-	-
ENSG00000265345	113	0	0.00	0	0.00	0	0.00	0	0.00	4	1.13	3	0.88	1	0.31	1	0.31	1.10379126686917	-3.60256023002228	1.64705329303077	-2.1872760555265	0.0287223776222551	0.945833297783046	Down	12	124915547	124915659	+	MIR5188	microRNA 5188 [Source:HGNC Symbol%3BAcc:HGNC:43502]	-	-	-	-	-
ENSG00000255741	569	15	0.91	11	0.65	3	0.18	6	0.35	2	0.11	5	0.29	3	0.18	3	0.18	6.01055853263034	1.42244221384537	0.650759680501256	2.18581798545005	0.028828924389807	0.945833297783046	Ups	11	68941503	68942852	-	-	novel transcript	-	-	-	-	-
ENSG00000248279	2008	8	0.14	5	0.08	10	0.17	18	0.30	3	0.05	5	0.08	3	0.05	6	0.10	7.19640865904781	1.25210224886275	0.574253986616932	2.18039800862191	0.0292279716325379	0.945833297783046	Ups	5	32947443	32962467	+	LINC02120	long intergenic non-protein coding RNA 2120 [Source:HGNC Symbol%3BAcc:HGNC:27971]	-	-	-	-	-
ENSG00000287421	972	1	0.04	3	0.10	1	0.03	3	0.10	10	0.33	7	0.24	7	0.25	2	0.07	4.19421871766136	-1.70202573343451	0.780879025117634	-2.1796279304315	0.0292850527016277	0.945833297783046	Down	3	106160417	106224375	+	-	novel transcript	-	-	-	-	-
ENSG00000260228	5033	4	0.03	3	0.02	6	0.04	2	0.01	0	0.00	0	0.00	2	0.01	0	0.00	2.12069555778904	2.89406507916647	1.32936313431067	2.17703124486536	0.0294782362822731	0.945833297783046	Ups	16	83789967	83807834	-	-	novel transcript%2C antisense to CDH13	-	-	-	-	-
ENSG00000177994	2738	0	0.00	1	0.01	0	0.00	0	0.00	3	0.03	2	0.02	5	0.06	1	0.01	1.49589749585327	-3.1893139899133	1.46545609789057	-2.17632858091356	0.0295306998908873	0.945833297783046	Down	2	54330034	54383742	+	C2orf73	chromosome 2 open reading frame 73 [Source:HGNC Symbol%3BAcc:HGNC:26861]	-	-	-	-	-
ENSG00000284879	3849	11	0.10	2	0.02	6	0.05	9	0.08	2	0.02	4	0.03	1	0.01	2	0.02	4.60944827960946	1.63094410870442	0.750845049534165	2.1721447184293	0.0298447488830314	0.945833297783046	Ups	2	87455476	87767359	+	-	novel transcript	-	-	-	-	-
ENSG00000251756	110	3	0.94	10	3.05	4	1.22	2	0.60	2	0.58	1	0.30	1	0.32	0	0.00	2.84492090684027	2.24840987600925	1.0364668822424	2.16930218855119	0.0300597491947722	0.945833297783046	Ups	14	51692752	51692861	+	RNA5SP385	RNA%2C 5S ribosomal pseudogene 385 [Source:HGNC Symbol%3BAcc:HGNC:43285]	-	-	-	-	-
ENSG00000264061	288	19	2.28	12	1.40	7	0.81	7	0.81	4	0.44	5	0.57	4	0.48	7	0.84	8.13603749088918	1.16399781624139	0.536745769862725	2.16862038156181	0.0301115165013094	0.945833297783046	Ups	18	14888709	14890086	-	FGF7P1	fibroblast growth factor 7 pseudogene 1 [Source:HGNC Symbol%3BAcc:HGNC:21455]	-	-	-	-	-
ENSG00000274565	1154	4	0.12	3	0.09	3	0.09	8	0.23	21	0.58	7	0.20	10	0.30	5	0.15	7.48834980899719	-1.25044789812399	0.577259365982965	-2.16618035463957	0.0302974077352185	0.945833297783046	Down	17	62626437	62627590	-	-	novel transcript	-	-	-	-	-
ENSG00000060709	9655	0	0.00	1	0.00	0	0.00	0	0.00	1	0.00	3	0.01	1	0.00	6	0.02	1.51875176549848	-3.2067574210977	1.48673596189154	-2.15691118214281	0.0310125854950878	0.945833297783046	Down	12	130396137	130716281	-	RIMBP2	RIMS binding protein 2 [Source:HGNC Symbol%3BAcc:HGNC:30339]	-	-	-	K17591	-
ENSG00000135838	4975	0	0.00	0	0.00	1	0.01	0	0.00	1	0.01	3	0.02	6	0.04	1	0.01	1.51558931090709	-3.20471383508197	1.48723641549284	-2.15481130081124	0.0311766035618002	0.945833297783046	Down	1	182789293	182830384	+	NPL	N-acetylneuraminate pyruvate lyase [Source:HGNC Symbol%3BAcc:HGNC:16781]	GO:0005975:carbohydrate metabolic process;	GO:0005737:cytoplasm;	GO:0008747:N-acetylneuraminate lyase activity;GO:0016829:lyase activity;	K01639	ko00520 Amino sugar and nucleotide sugar metabolism;;
ENSG00000180767	1917	8	0.14	8	0.14	5	0.09	9	0.16	4	0.07	1	0.02	3	0.05	3	0.05	5.08481336230071	1.44161799880011	0.669902073849594	2.15198318541671	0.0313986787136891	0.945833297783046	Ups	3	126524155	126543291	+	CHST13	carbohydrate sulfotransferase 13 [Source:HGNC Symbol%3BAcc:HGNC:21755]	GO:0016051:carbohydrate biosynthetic process;GO:0030206:chondroitin sulfate biosynthetic process;	GO:0000139:Golgi membrane;GO:0016021:integral component of membrane;	GO:0047756:chondroitin 4-sulfotransferase activity;GO:0001537:N-acetylgalactosamine 4-O-sulfotransferase activity;GO:0008146:sulfotransferase activity;	K07779	ko00532 Glycosaminoglycan biosynthesis - chondroitin sulfate / dermatan sulfate;;
ENSG00000251017	678	0	0.00	1	0.05	1	0.05	3	0.15	5	0.24	5	0.24	7	0.36	3	0.15	3.10943152233039	-2.01620513300675	0.937199186727839	-2.1513090936903	0.0314518109778689	0.945833297783046	Down	4	74085995	74086672	-	-	coiled-coil domain containing 90B (CCDC90B) pseudogene	-	-	-	-	-
ENSG00000286676	1070	1	0.03	0	0.00	3	0.09	0	0.00	7	0.21	7	0.22	6	0.20	0	0.00	2.96930424645163	-2.31922303189177	1.08012011701573	-2.1471899239314	0.0317781645555575	0.945833297783046	Down	5	131659046	131660115	-	ACTBP4	ACTB pseudogene 4 [Source:HGNC Symbol%3BAcc:HGNC:137]	-	-	-	-	-
ENSG00000272990	508	13	0.89	8	0.53	9	0.59	9	0.59	5	0.31	3	0.20	3	0.21	6	0.41	6.97204796730928	1.19210188361583	0.557008932789598	2.14018449873969	0.0323398594019782	0.945833297783046	Ups	3	156523740	156524247	-	-	novel transcript%2C antisense to KCNAB1	-	-	-	-	-
ENSG00000188687	8025	5	0.02	3	0.01	7	0.03	5	0.02	1	0.00	2	0.01	2	0.01	0	0.00	3.10565615988913	1.98957800113742	0.930696808106709	2.13772947732008	0.0325387056318753	0.945833297783046	Ups	2	74216242	74343414	-	SLC4A5	solute carrier family 4 member 5 [Source:HGNC Symbol%3BAcc:HGNC:18168]	-	GO:0016021:integral component of membrane;	GO:0005452:inorganic anion exchanger activity;	K13857	ko04976 Bile secretion;;
ENSG00000267112	567	0	0.00	0	0.00	0	0.00	1	0.06	6	0.34	2	0.12	1	0.06	2	0.12	1.46152894259667	-3.1647402206212	1.48347893708424	-2.13332332634359	0.0328982119723484	0.945833297783046	Down	18	54885866	54898083	-	-	novel transcript%2C antisense to RAB27B	-	-	-	-	-
ENSG00000236417	1002	3	0.10	1	0.03	1	0.03	2	0.07	5	0.16	4	0.13	6	0.21	8	0.28	3.75951788981604	-1.72775111513202	0.810662501979655	-2.13128288395333	0.0330658442769691	0.945833297783046	Down	10	87386685	87390203	-	CTSLP1	cathepsin L pseudogene 1 [Source:HGNC Symbol%3BAcc:HGNC:2539]	-	-	-	-	-
ENSG00000251476	492	5	0.35	6	0.41	4	0.27	3	0.20	0	0.00	1	0.07	1	0.07	2	0.14	2.74974542388326	2.15353115991703	1.01262166222923	2.12668881206447	0.033445947712682	0.945833297783046	Ups	5	5396477	5396968	-	MTCO1P31	MT-CO1 pseudogene 31 [Source:HGNC Symbol%3BAcc:HGNC:52096]	-	-	-	-	-
ENSG00000267515	596	6	0.35	6	0.34	3	0.17	0	0.00	0	0.00	1	0.06	1	0.06	0	0.00	2.133021222308	2.90112468599884	1.36816168309632	2.12045456457547	0.0339677293246384	0.945833297783046	Ups	18	12450447	12451042	+	-	high mobility group box 3 (HMGB3) pseudogene	-	-	-	-	-
ENSG00000273321	562	4	0.25	8	0.48	5	0.30	17	1.00	0	0.00	6	0.35	3	0.19	3	0.19	5.70818940150095	1.47285974090692	0.695329930561493	2.11821708827859	0.0341566866238832	0.945833297783046	Ups	18	24402153	24402714	+	-	novel transcript	-	-	-	-	-
ENSG00000269952	335	4	0.41	2	0.20	2	0.20	2	0.20	11	1.05	5	0.49	6	0.62	6	0.62	4.7061568245066	-1.48277888763032	0.701443932072697	-2.1138950952913	0.0345242282486151	0.945833297783046	Down	10	35210416	35210750	+	-	novel transcript%2C sense intronic to CREM	-	-	-	-	-
ENSG00000216657	1038	2	0.07	7	0.23	4	0.13	3	0.10	1	0.03	1	0.03	0	0.00	1	0.03	2.35085990133728	2.40602648598135	1.14538551549552	2.10062590580295	0.035673818122409	0.945833297783046	Ups	6	3978062	3979099	+	GLRX3P2	glutaredoxin 3 pseudogene 2 [Source:HGNC Symbol%3BAcc:HGNC:49788]	-	-	-	-	-
ENSG00000116574	3965	1	0.01	0	0.00	1	0.01	0	0.00	6	0.05	2	0.02	3	0.03	3	0.03	1.97560574172773	-2.80215118671228	1.33439112387245	-2.0999474116557	0.0357334674300583	0.945833297783046	Down	1	228735479	228746664	+	RHOU	ras homolog family member U [Source:HGNC Symbol%3BAcc:HGNC:17794]	GO:0032488:Cdc42 protein signal transduction;GO:0016477:cell migration;GO:0030031:cell projection assembly;GO:0006897:endocytosis;	-	GO:0005525:GTP binding;GO:0003924:GTPase activity;	K07865	-
ENSG00000215198	1775	0	0.00	0	0.00	0	0.00	0	0.00	1	0.02	0	0.00	2	0.04	6	0.12	1.14399940482524	-3.64276441993546	1.74032224177883	-2.09315512523249	0.0363353091347487	0.946971821323006	Down	9	35147410	35149184	-	-	zinc finger protein pseudogene	-	-	-	-	-
ENSG00000256915	1337	4	0.10	1	0.03	4	0.10	5	0.12	1	0.02	0	0.00	0	0.00	1	0.03	1.98047707589129	2.80196938663203	1.34042632743909	2.09035687323842	0.0365857538958989	0.946971821323006	Ups	12	65622273	65663299	+	-	novel transcript	-	-	-	-	-
ENSG00000230683	383	6	0.54	2	0.17	3	0.26	7	0.61	0	0.00	1	0.09	1	0.09	2	0.18	2.74484231774493	2.15089666880534	1.02961845759276	2.08902302881606	0.0367056502250911	0.946971821323006	Ups	3	38515448	38515830	-	DDTP1	D-dopachrome tautomerase pseudogene 1 [Source:HGNC Symbol%3BAcc:HGNC:44546]	-	-	-	-	-
ENSG00000229222	1288	7	0.19	0	0.00	1	0.03	5	0.13	9	0.22	5	0.13	16	0.43	5	0.13	5.99963072063663	-1.43487749045515	0.68758859497942	-2.08682561190256	0.0369039010772203	0.946971821323006	Down	20	49956745	49958032	+	KRT18P4	keratin 18 pseudogene 4 [Source:HGNC Symbol%3BAcc:HGNC:16604]	-	-	-	-	-
ENSG00000180638	6691	4	0.02	7	0.04	4	0.02	5	0.02	15	0.07	14	0.07	8	0.04	6	0.03	7.79674484615145	-1.10690423870819	0.530776895791033	-2.08544163750484	0.0370292306440094	0.946971821323006	Down	17	19678288	19718979	-	SLC47A2	solute carrier family 47 member 2 [Source:HGNC Symbol%3BAcc:HGNC:26439]	-	GO:0016021:integral component of membrane;	GO:0015297:antiporter activity;GO:0042910:xenobiotic transmembrane transporter activity;	K03327	-
ENSG00000122432	4280	13	0.11	11	0.09	9	0.07	7	0.05	5	0.04	3	0.02	7	0.06	3	0.02	7.22673570915974	1.1464648763478	0.549973182412388	2.08458323607522	0.0371071474896199	0.946971821323006	Ups	1	84506300	84566194	+	SPATA1	spermatogenesis associated 1 [Source:HGNC Symbol%3BAcc:HGNC:14682]	-	-	-	-	-
ENSG00000175544	5218	2	0.01	0	0.00	1	0.01	0	0.00	7	0.04	0	0.00	6	0.04	4	0.03	2.48014070465742	-2.49360723170056	1.19696910403364	-2.08326783314406	0.0372268170619292	0.946971821323006	Down	11	67452406	67461752	+	CABP4	calcium binding protein 4 [Source:HGNC Symbol%3BAcc:HGNC:1386]	GO:0007165:signal transduction;GO:0007601:visual perception;	-	GO:0005246:calcium channel regulator activity;GO:0005509:calcium ion binding;	K17985;K08436	-
ENSG00000238084	478	0	0.00	3	0.21	3	0.21	1	0.07	5	0.33	8	0.55	10	0.73	1	0.07	3.86655660396508	-1.79316691009249	0.861001400280039	-2.08265272217823	0.037282889793416	0.946971821323006	Down	1	25398721	25399198	+	-	succinate dehydrogenase complex%2C subunit D%2C integral membrane protein (SDHD) pseudogene	-	-	-	-	-
ENSG00000266320	119	0	0.00	0	0.00	0	0.00	0	0.00	2	0.54	0	0.00	1	0.29	6	1.75	1.13313783045002	-3.63171617212889	1.74471522568809	-2.08155240388676	0.0373833727419642	0.946971821323006	Down	22	35335640	35335758	+	MIR3909	microRNA 3909 [Source:HGNC Symbol%3BAcc:HGNC:38987]	-	-	-	-	-
ENSG00000139329	2671	0	0.00	4	0.05	4	0.05	1	0.01	0	0.00	0	0.00	0	0.00	0	0.00	1.1095146283752	3.59583643515055	1.73654474203288	2.07068458883535	0.0383882813559287	0.946971821323006	Ups	12	91102629	91111494	-	LUM	lumican [Source:HGNC Symbol%3BAcc:HGNC:6724]	GO:0030199:collagen fibril organization;GO:0007601:visual perception;	GO:0005576:extracellular region;GO:0005583:fibrillar collagen trimer;	GO:0005518:collagen binding;	K08122	ko05205 Proteoglycans in cancer;;
ENSG00000247872	656	5	0.26	1	0.05	6	0.31	6	0.30	5	0.24	16	0.81	6	0.32	14	0.74	7.4040554332567	-1.20751814153765	0.583273274340752	-2.07024424855134	0.038429477514776	0.946971821323006	Down	5	816346	817001	+	SPCS2P3	signal peptidase complex subunit 2 pseudogene 3 [Source:HGNC Symbol%3BAcc:HGNC:45236]	-	-	-	-	-
ENSG00000176040	3050	1	0.01	5	0.05	0	0.00	3	0.03	0	0.00	0	0.00	0	0.00	0	0.00	1.11050564088834	3.59679707868454	1.74040020182271	2.06664942633174	0.0387671998518	0.946971821323006	Ups	3	112034843	112081269	+	TMPRSS7	transmembrane serine protease 7 [Source:HGNC Symbol%3BAcc:HGNC:30846]	-	GO:0016021:integral component of membrane;GO:0005886:plasma membrane;	GO:0004252:serine-type endopeptidase activity;	K09638	-
ENSG00000224729	3265	0	0.00	1	0.01	1	0.01	1	0.01	8	0.08	1	0.01	3	0.03	4	0.04	2.32931610777954	-2.41033729749749	1.16640593005991	-2.06646522911083	0.0387845723100672	0.946971821323006	Down	7	100589402	100604206	-	PCOLCE-AS1	PCOLCE antisense RNA 1 [Source:HGNC Symbol%3BAcc:HGNC:40430]	-	-	-	-	-
ENSG00000242852	5695	14	0.09	12	0.07	9	0.05	15	0.09	2	0.01	6	0.03	4	0.02	12	0.07	9.24966528133786	1.03970787211512	0.503350098919667	2.06557597653529	0.0388685347450753	0.946971821323006	Ups	19	12461184	12513854	-	ZNF709	zinc finger protein 709 [Source:HGNC Symbol%3BAcc:HGNC:20629]	GO:0006355:regulation of transcription, DNA-templated;	-	GO:0046872:metal ion binding;	K09228	-
ENSG00000222788	79	17	7.44	7	2.97	13	5.51	13	5.45	3	1.21	7	2.93	11	4.85	3	1.32	9.24734130978676	1.04528459370325	0.506453390322651	2.06393048931377	0.0390243074401327	0.946971821323006	Ups	1	148939739	148939817	-	RNU2-38P	RNA%2C U2 small nuclear 38%2C pseudogene [Source:HGNC Symbol%3BAcc:HGNC:48531]	-	-	-	-	-
ENSG00000273565	490	22	1.55	6	0.41	5	0.34	15	1.01	6	0.39	3	0.20	7	0.50	6	0.43	8.73829284836211	1.12162667958546	0.544812916864794	2.05873731122241	0.0395194098906828	0.949089441675097	Ups	14	75176929	75177418	+	-	novel transcript	-	-	-	-	-
ENSG00000272159	695	5	0.25	9	0.43	9	0.43	15	0.72	1	0.05	4	0.19	7	0.35	4	0.20	6.71487210166477	1.22294842165085	0.595680887565369	2.05302612049416	0.0400700442711284	0.949089441675097	Ups	8	38408048	38408742	-	-	novel transcript%2C antisense to LETM2	-	-	-	-	-
ENSG00000165972	4957	7	0.05	4	0.03	5	0.03	4	0.03	19	0.12	2	0.01	15	0.11	9	0.06	8.04433760622716	-1.16552175290874	0.567991081537224	-2.05200713672184	0.040168968840976	0.949324780875027	Down	12	95867048	95942635	-	CCDC38	coiled-coil domain containing 38 [Source:HGNC Symbol%3BAcc:HGNC:26843]	-	GO:0005813:centrosome;	-	K12022	-
ENSG00000260877	372	0	0.00	2	0.18	0	0.00	2	0.18	5	0.43	1	0.09	12	1.12	1	0.09	2.86589414726964	-2.26529234996069	1.11063072260677	-2.03964495475491	0.0413857011096182	0.952646515450073	Down	11	69371463	69372512	+	-	novel transcript	-	-	-	-	-
ENSG00000265559	300	3	0.35	7	0.78	1	0.11	0	0.00	0	0.00	0	0.00	1	0.12	0	0.00	1.50054718731502	3.17749488980959	1.55836598546907	2.03899143040725	0.041450882835252	0.952646515450073	Ups	11	47557534	47557833	-	RN7SL652P	RNA%2C 7SL%2C cytoplasmic 652%2C pseudogene [Source:HGNC Symbol%3BAcc:HGNC:46668]	-	-	-	-	-
ENSG00000262312	2955	1	0.01	7	0.08	4	0.05	4	0.04	0	0.00	1	0.01	0	0.00	2	0.02	2.35591033590585	2.39013410500512	1.17253690636951	2.0384297432527	0.0415069742794368	0.953295413970877	Ups	16	3542739	3545785	+	-	novel transcript%2C antisense to NLRC3	-	-	-	-	-
ENSG00000184156	12721	1	0.00	0	0.00	0	0.00	0	0.00	6	0.02	1	0.00	0	0.00	4	0.01	1.47061567251444	-3.16557400637721	1.55444081653542	-2.03647123306549	0.0417030588914008	0.954158551062516	Down	8	132120859	132481095	-	KCNQ3	potassium voltage-gated channel subfamily Q member 3 [Source:HGNC Symbol%3BAcc:HGNC:6297]	GO:0060081:membrane hyperpolarization;GO:0034765:regulation of ion transmembrane transport;	GO:0043194:axon initial segment;GO:0009986:cell surface;GO:0033268:node of Ranvier;GO:0008076:voltage-gated potassium channel complex;	GO:0005516:calmodulin binding;GO:0005249:voltage-gated potassium channel activity;	K04928	ko04725 Cholinergic synapse;;
ENSG00000060558	2753	3	0.04	4	0.05	3	0.04	3	0.04	14	0.16	5	0.06	7	0.09	6	0.08	5.54976528453944	-1.2967208448742	0.637647442542525	-2.03360157723478	0.041991782691472	0.95538773237972	Down	19	3136033	3163749	+	GNA15	G protein subunit alpha 15 [Source:HGNC Symbol%3BAcc:HGNC:4383]	GO:0001508:action potential;GO:0007188:adenylate cyclase-modulating G protein-coupled receptor signaling pathway;GO:0060158:phospholipase C-activating dopamine receptor signaling pathway;GO:0051482:positive regulation of cytosolic calcium ion concentration involved in phospholipase C-activating G protein-coupled signaling pathway;	GO:0005834:heterotrimeric G-protein complex;	GO:0001664:G protein-coupled receptor binding;GO:0031683:G-protein beta/gamma-subunit complex binding;GO:0003924:GTPase activity;GO:0019001:guanyl nucleotide binding;GO:0031826:type 2A serotonin receptor binding;	K04637	ko04020 Calcium signaling pathway;ko04926 Relaxin signaling pathway;ko05142 Chagas disease (American trypanosomiasis);ko05146 Amoebiasis;;
ENSG00000254090	1038	10	0.33	3	0.10	3	0.10	2	0.06	3	0.09	0	0.00	0	0.00	1	0.03	2.74111241296367	2.19302591982951	1.07849977096273	2.03340415906801	0.0420117075046436	0.95538773237972	Ups	8	33015261	33017043	+	MTND2P32	MT-ND2 pseudogene 32 [Source:HGNC Symbol%3BAcc:HGNC:42139]	-	-	-	-	-
ENSG00000140873	6598	4	0.02	3	0.02	1	0.01	2	0.01	0	0.00	0	0.00	0	0.00	1	0.01	1.37673573804946	3.03976998266528	1.49612047868929	2.03176818041307	0.0421771299038409	0.95538773237972	Ups	16	77247813	77435034	-	ADAMTS18	ADAM metallopeptidase with thrombospondin type 1 motif 18 [Source:HGNC Symbol%3BAcc:HGNC:17110]	GO:0030198:extracellular matrix organization;GO:0001654:eye development;GO:0090331:negative regulation of platelet aggregation;	GO:0031012:extracellular matrix;GO:0005576:extracellular region;	GO:0046872:metal ion binding;GO:0004222:metalloendopeptidase activity;	K08632	-
ENSG00000246740	2499	0	0.00	0	0.00	0	0.00	0	0.00	6	0.08	2	0.03	0	0.00	1	0.01	1.08369119160265	-3.58042217493505	1.76576557932671	-2.02768828255235	0.0425920722962992	0.955520617331601	Down	15	41972763	41999094	+	PLA2G4E-AS1	PLA2G4E antisense RNA 1 [Source:HGNC Symbol%3BAcc:HGNC:51419]	-	-	-	-	-
ENSG00000212721	1193	1	0.03	4	0.11	3	0.08	2	0.06	0	0.00	0	0.00	0	0.00	1	0.03	1.36383728859696	3.02928065851864	1.49845182634191	2.02160697145256	0.0432169712792247	0.955520617331601	Ups	17	41117181	41118373	-	KRTAP4-11	keratin associated protein 4-11 [Source:HGNC Symbol%3BAcc:HGNC:18911]	-	-	-	-	-
ENSG00000231092	784	2	0.09	6	0.26	13	0.56	3	0.13	2	0.08	1	0.04	0	0.00	4	0.18	3.8395412227467	1.76429255280478	0.87287206576467	2.0212498738394	0.0432539052372826	0.955520617331601	Ups	2	216259595	216266130	+	-	novel transcript	-	-	-	-	-
ENSG00000282572	1556	2	0.04	1	0.02	0	0.00	1	0.02	2	0.04	7	0.15	5	0.11	3	0.07	2.64433007428003	-2.10265010041169	1.04099076985987	-2.01985470120425	0.0433984611776867	0.9557646606095	Down	7	19018	35489	-	-	novel transcript similar to family member with sequence similarity 157	-	-	-	-	-
ENSG00000212541	108	8	2.56	4	1.24	5	1.55	4	1.23	1	0.30	0	0.00	1	0.32	4	1.29	3.37800970128338	1.7967613781069	0.889871489356677	2.01912455854255	0.0434742749125676	0.956664221825158	Ups	1	37991462	37991569	+	RNU6-510P	RNA%2C U6 small nuclear 510%2C pseudogene [Source:HGNC Symbol%3BAcc:HGNC:47473]	-	-	-	-	-
ENSG00000236266	830	3	0.13	11	0.44	8	0.32	4	0.16	4	0.15	2	0.08	2	0.08	1	0.04	4.32161826654627	1.52764550821566	0.758279369706662	2.01462095534345	0.0439443800880802	0.956664221825158	Ups	1	7810242	7827342	-	-	novel transcript	-	-	-	-	-
ENSG00000250993	539	4	0.26	2	0.12	1	0.06	1	0.06	0	0.00	0	0.00	0	0.00	0	0.00	1.00312838791247	3.44467251970262	1.71067721787228	2.0136309081073	0.0440482988847642	0.956664221825158	Ups	4	179389134	179465305	-	-	novel transcript	-	-	-	-	-
ENSG00000176381	3149	2	0.02	2	0.02	5	0.05	1	0.01	0	0.00	0	0.00	1	0.01	0	0.00	1.3688319079782	3.03382346352408	1.50798947881074	2.01183330928587	0.0442375114094779	0.956664221825158	Ups	6	166305300	166308448	-	PRR18	proline rich 18 [Source:HGNC Symbol%3BAcc:HGNC:28574]	-	-	-	K06236	ko04151 PI3K-Akt signaling pathway;ko04510 Focal adhesion;ko04512 ECM-receptor interaction;ko04611 Platelet activation;ko04926 Relaxin signaling pathway;ko04933 AGE-RAGE signaling pathway in diabetic complications;ko04974 Protein digestion and absorption;ko05146 Amoebiasis;ko05165 Human papillomavirus infection;;
ENSG00000268412	372	2	0.19	10	0.90	4	0.36	5	0.45	19	1.63	10	0.89	5	0.47	11	1.03	8.13411199873849	-1.09925040898278	0.546667046301904	-2.01082252244577	0.0443442062861072	0.956664221825158	Down	2	26028208	26028612	-	TRMT112P6	tRNA methyltransferase subunit 11-2 pseudogene 6 [Source:HGNC Symbol%3BAcc:HGNC:44025]	-	-	-	-	-
ENSG00000272033	1893	3	0.05	0	0.00	6	0.11	5	0.09	0	0.00	1	0.02	0	0.00	1	0.02	1.98487174668149	2.78731114904973	1.38641353134567	2.01044716170963	0.0443838832179831	0.956664221825158	Ups	1	167379108	167381000	+	-	novel transcript%2C sense intronic to POU2F1	-	-	-	-	-
ENSG00000048540	10002	2	0.01	5	0.02	4	0.01	4	0.01	1	0.00	1	0.00	1	0.00	0	0.00	2.22425413365122	2.31232336158158	1.15115236102553	2.00870313945375	0.0445686255871276	0.956664221825158	Ups	12	16548372	16610594	-	LMO3	LIM domain only 3 [Source:HGNC Symbol%3BAcc:HGNC:6643]	GO:0070373:negative regulation of ERK1 and ERK2 cascade;GO:0045600:positive regulation of fat cell differentiation;GO:2000324:positive regulation of glucocorticoid receptor signaling pathway;GO:0035360:positive regulation of peroxisome proliferator activated receptor signaling pathway;	GO:0005737:cytoplasm;	GO:0046872:metal ion binding;	-	-
ENSG00000287117	1495	11	0.25	1	0.02	7	0.16	6	0.13	1	0.02	2	0.04	4	0.09	1	0.02	4.13048946881255	1.63424756554199	0.814857119514807	2.0055633391472	0.0449028566141303	0.956664221825158	Ups	4	9567474	9691786	-	-	novel transcript	-	-	-	-	-
ENSG00000197140	10050	17	0.06	4	0.01	8	0.03	7	0.02	5	0.02	3	0.01	1	0.00	6	0.02	6.36617270350591	1.26461945807201	0.631224759502315	2.00343766469029	0.0451303321065478	0.956664221825158	Ups	8	39106990	39284917	+	ADAM32	ADAM metallopeptidase domain 32 [Source:HGNC Symbol%3BAcc:HGNC:15479]	-	GO:0016021:integral component of membrane;	GO:0004222:metalloendopeptidase activity;	K16070	-
ENSG00000234502	921	1	0.04	4	0.15	2	0.07	1	0.04	0	0.00	0	0.00	0	0.00	0	0.00	0.990638198672669	3.43101768845841	1.71633424592559	1.99903818070595	0.0456042229446922	0.956664221825158	Ups	9	101375344	101376603	-	FYTTD1P1	forty-two-three domain containing 1 pseudogene 1 [Source:HGNC Symbol%3BAcc:HGNC:38035]	-	-	-	-	-
ENSG00000261804	1394	5	0.12	3	0.07	4	0.10	5	0.12	0	0.00	2	0.05	2	0.05	0	0.00	2.61863107483088	2.07082561245617	1.03753445966018	1.99591020151217	0.0459436980932637	0.958098289122228	Ups	16	53373479	53385019	+	-	novel transcript	-	-	-	-	-
ENSG00000250101	547	0	0.00	6	0.37	2	0.12	6	0.36	1	0.06	0	0.00	1	0.06	0	0.00	1.96229884973147	2.79217605612165	1.40057349056319	1.99359482021817	0.0461963518956862	0.960652564283036	Ups	5	177939622	177983054	+	-	novel transcript	-	-	-	-	-
ENSG00000139351	3829	9	0.08	4	0.03	8	0.07	11	0.10	4	0.03	6	0.05	2	0.02	1	0.01	5.57707134908251	1.29391384540022	0.649986798639017	1.99067711545756	0.0465163961844003	0.961779546317259	Ups	12	101728648	101739472	-	SYCP3	synaptonemal complex protein 3 [Source:HGNC Symbol%3BAcc:HGNC:18130]	GO:0035093:spermatogenesis, exchange of chromosomal proteins;	GO:0000795:synaptonemal complex;	-	K19528	ko03440 Homologous recombination;;
ENSG00000176928	5884	5	0.03	9	0.05	4	0.02	6	0.03	0	0.00	3	0.02	3	0.02	2	0.01	3.99361947135986	1.56413830837356	0.785883057689059	1.99029396685686	0.0465585622272794	0.961779546317259	Ups	5	75025346	75052558	-	GCNT4	glucosaminyl (N-acetyl) transferase 4 [Source:HGNC Symbol%3BAcc:HGNC:17973]	-	GO:0000139:Golgi membrane;	GO:0008375:acetylglucosaminyltransferase activity;	K09663	ko00512 Mucin type O-glycan biosynthesis;ko01100 Metabolic pathways;;
ENSG00000286069	3591	1	0.01	5	0.05	1	0.01	3	0.03	0	0.00	1	0.01	0	0.00	0	0.00	1.36014522765603	3.02791606950815	1.52261129698268	1.9886336555551	0.046741653768681	0.962841130960365	Ups	12	53739611	53898976	+	-	novel transcript	-	-	-	-	-
ENSG00000092200	5547	4	0.02	9	0.05	3	0.02	8	0.05	3	0.02	0	0.00	2	0.01	3	0.02	3.95816642008532	1.5757114476877	0.7985658598637	1.97317657426107	0.0484754484305825	0.971240234627028	Ups	14	21280083	21351301	+	RPGRIP1	RPGR interacting protein 1 [Source:HGNC Symbol%3BAcc:HGNC:13436]	GO:0042462:eye photoreceptor cell development;GO:0007601:visual perception;GO:0061351:neural precursor cell proliferation;GO:1905515:non-motile cilium assembly;GO:0046548:retinal rod cell development;	GO:0032391:photoreceptor connecting cilium;GO:0005930:axoneme;GO:0035869:ciliary transition zone;	-	K16512	-
ENSG00000276747	2396	0	0.00	0	0.00	0	0.00	0	0.00	0	0.00	3	0.04	2	0.03	3	0.04	1.02038858146084	-3.47654390925069	1.76792122671439	-1.96645860500906	0.0492456594961388	0.973460829498958	Down	1	17372196	17401699	+	PADI6	peptidyl arginine deiminase 6 [Source:HGNC Symbol%3BAcc:HGNC:20449]	GO:0007028:cytoplasm organization;GO:0007010:cytoskeleton organization;GO:0040016:embryonic cleavage;GO:0018101:protein citrullination;GO:0043143:regulation of translation by machinery localization;	GO:0060473:cortical granule;GO:0045111:intermediate filament cytoskeleton;	GO:0005509:calcium ion binding;GO:0004668:protein-arginine deiminase activity;	K01481	-
ENSG00000277399	9250	7	0.03	3	0.01	0	0.00	1	0.00	4	0.01	2	0.01	11	0.04	14	0.05	5.31426913683557	-1.50847614546486	0.767706894915355	-1.96491155082198	0.0494244755950507	0.973460829498958	Down	17	38324571	38343956	-	GPR179	G protein-coupled receptor 179 [Source:HGNC Symbol%3BAcc:HGNC:31371]	GO:0007601:visual perception;	GO:0016021:integral component of membrane;GO:0005886:plasma membrane;	GO:0004930:G protein-coupled receptor activity;	K17426	-
ENSG00000257624	247	4	0.56	6	0.81	2	0.27	1	0.13	0	0.00	0	0.00	1	0.14	1	0.14	1.877773586915	2.69006504953212	1.37101782462294	1.96209341791158	0.0497516091280398	0.973460829498958	Ups	12	112000739	112000985	-	-	immediate early response 3 interacting protein 1 (IR3IP) pseudogene	-	-	-	-	-
ENSG00000225393	553	1	0.06	0	0.00	4	0.24	4	0.24	6	0.35	6	0.36	8	0.50	5	0.31	4.23315075477153	-1.48947268616032	0.759144135961585	-1.96204200968193	0.0497575935039664	0.973460829498958	Down	X	155468286	155487046	+	-	novel transcript	-	-	-	-	-
ENSG00000233406	870	7	0.28	1	0.04	1	0.04	1	0.04	0	0.00	1	0.04	0	0.00	0	0.00	1.38897842372359	3.05238287723891	1.55701185562454	1.96041081268104	0.0499477930618517	0.973460829498958	Ups	1	51250603	51251472	-	-	ribosomal protein S2 (RPS2) pseudogene	-	-	-	-	-
